# Supplementary material for: Widely Targeted Metabolomics Analysis to Reveal Transformation Mechanism of Cistanche Deserticola Active Compounds During Steaming and Drying Processes
Source: Front Nutr. 2021 Oct 14;8:742511. doi: 10.3389/fnut.2021.742511 (PMC8551385; doi:10.3389/fnut.2021.742511)
Supplement: Supplementary file 2 [file Data_Sheet_1.XLSX]

## Sheet: data
Supplementary Table S1. The information of total 776 metabolites in this work. A, B, C represent the relative quantitative value of metabolites in fresh, steamed and steamed after dying samples, respectivley.
ID	KEGG ID	Molecular Weight	Compounds	Class	Ionization model	Rt (min)	A1	A2	A3	Mean A	B1	B2	B3	Mean B	C1	C2	C3	Mean C	QC-01	QC-02	QC-03	Mean QC
1	C06082	264.1362	(+)-Abscisic acid	phytohormone	-	7.86	0.03351958	0.06816537	0.04505332	0.0489127566666667	0.02540527	0.09168276	0.03596047	0.0510161666666667	0.03087267	0.05363501	0.02184284	0.0354501733333333	0.04783268	0.04301397	0.04547462	0.0454404233333333
2	C11864	332.1624	Gibberellin A4	phytohormone	-	9.98	0.011483790	0.009174476	0.005589937	0.008749401	0.006608266	0.003268219	0.006051658	0.005309381	0.012191762	0.005791511	0.004506014	0.007496429	0.009299950	0.006974088	0.008161765	0.00814526766666667
3	C01699	346.1416	Gibberellin A3	phytohormone	-	6.04	7.988405e-05	7.397257e-03	7.352506e-05	0.00251688870333333	7.657118e-03	5.262967e-03	9.466001e-03	0.00746202866666667	8.085259e-03	8.578115e-03	6.727623e-03	0.007796999	1.282457e-02	1.091349e-02	1.188937e-02	0.01187581
4	C09731	458.0849	(-)-Epigallocatechin gallate	flavonoids	-	5.14	0.005066548	0.001683015	0.001951939	0.00290050066666667	0.005783226	0.005245982	0.003641529	0.00489024566666667	0.002525477	0.003946767	0.006162589	0.004211611	0.010385104	0.002414885	0.006484779	0.006428256
5		624.169035	Narcissoside	flavonoids	-	6.38	0.9101531	0.5824046	0.7754032	0.755986966666667	0.9134627	0.7589273	1.0797485	0.9173795	0.8447038	0.9632269	0.8892972	0.899075966666667	0.8903398	0.8348639	0.8631926	0.862798766666667
6	C18699	323.209658	N-((-)-jasmonoyl)-S-isoleucine	phytohormone	-	10.41	0.0015132294	0.0006280169	0.0014474538	0.00119623336666667	0.0015738556	0.0011354444	0.0010386635	0.00124932116666667	0.0020857015	0.0025851289	0.0009065950	0.0018591418	0.0011136161	0.0023294509	0.0017086018	0.00171722293333333
7	C00230	154.02661000000001;154.0266	Protocatechuic acid;protocatechuic acid	Phenols;flavonoids	-	3.43	0.02403924	0.02633109	0.01257418	0.0209815033333333	0.01722058	0.01486699	0.05553749	0.0292083533333333	0.05940643	0.04465705	0.05832373	0.05412907	0.04912362	0.04015047	0.04473252	0.04466887
8		101.047678	1-Aminocyclopropanecarboxylic acid	phytohormone	+	0.7	0.31568235	0.63758454	0.48734880	0.48020523	0.02471003	0.04454106	0.02887453	0.03270854	0.02246616	0.01791763	0.33056549	0.12364976	0.47541945	0.03146544	0.25816501	0.255016633333333
9	C11512	224.1412	Methyl jasmonate	phytohormone	+	11.3	0.04119886	0.08214013	0.01490960	0.0460828633333333	0.02143998	0.01564664	0.01200076	0.01636246	0.01118110	0.03102026	0.02777994	0.0233271	0.05159650	0.02506122	0.03861115	0.0384229566666667
10	C10028	254.0579	Chrysin	flavonoids	+	10.94	0.0060508054	0.0022310588	0.0041708334	0.0041508992	0.0089340650	0.0005911675	0.0138343165	0.00778651633333333	0.0036500331	0.0072929186	0.0061519290	0.00569829356666667	0.0063728124	0.0028322681	0.0046402047	0.00461509506666667
11	C08493	145.0528	Indole-3-carboxaldehyde	phytohormone	+	6.73	0.44704307	0.53441045	0.59937614	0.52694322	0.09531910	0.07251172	0.13816310	0.101997973333333	0.08723529	0.07281555	0.06592547	0.0753254366666667	0.25836921	0.27275733	0.26541041	0.265512316666667
12		199.040006	2-Chloro-DL-Phenylalanine	internal standards	+	3.85	131.9253	135.5969	136.5830	134.701733333333	159.4379	121.6768	134.4659	138.526866666667	142.9649	152.7679	146.3127	147.3485	152.3177	150.3463	151.3531	151.339033333333
13	C10073	464.0955	Hyperoside	flavonoids	+	6.99	0.016824927	0.006172555	0.013346379	0.0121146203333333	0.001183027	0.007192346	0.001081762	0.00315237833333333	0.003338129	0.009021489	0.002602673	0.00498743033333333	0.007697107	0.006554079	0.007137756	0.00712964733333333
14	C00954	175.0633	Indole-3-acetic acid	phytohormone	+	7.14	0.016381348	0.007759154	0.009546587	0.0112290296666667	0.022737922	0.008220216	0.011208376	0.0140555046666667	0.018342644	0.015414155	0.010512846	0.0147565483333333	0.016966843	0.015286581	0.016144596	0.0161326733333333
15	C09727	290.079	L-Epicatechin	flavonoids	+	5.08	0.001749976	0.005220288	0.038128210	0.0150328246666667	0.034766384	0.062092180	0.004678266	0.03384561	0.038380572	0.002464244	0.074074839	0.0383065516666667	0.038750994	0.043836624	0.041239742	0.0412757866666667
16	C00082	181.0739	L-Tyrosine	amino acids	+	1.93	0.3296070	1.3357825	1.0580996	0.9078297	0.4857982	1.7843921	1.7976928	1.35596103333333	0.3591362	1.3115183	0.4391870	0.7032805	1.0409126	1.0881165	1.0640132	1.06434743333333
17	C01152	169.0851	1-Methy-L-histidine	amino acids	+	0.61	0.003021913	0.007642770	0.004967291	0.005210658	0.010691856	0.018188882	0.014121405	0.0143340476666667	0.014248775	0.005404343	0.004982211	0.00821177633333333	0.013149309	0.003883248	0.008614848	0.008549135
18	C01152	169.0851	3-Methy-L-histidine	amino acids	+	0.61	0.008215867	0.024134256	0.013187193	0.0151791053333333	0.015059875	0.012282573	0.010437297	0.0125932483333333	0.022543597	0.011662712	0.014668976	0.0162917616666667	0.007372849	0.024305082	0.015658867	0.0157789326666667
19	C11284	203.0946	3-Indolebutyric acid	phytohormone	+	9	0.03023734	0.01773395	0.02004102	0.02267077	0.02892857	0.01522076	0.02079128	0.02164687	0.03277304	0.01993848	0.03872237	0.0304779633333333	0.02835408	0.01970589	0.02412200	0.0240606566666667
20	C00371	219.112	trans-Zeatin	phytohormone	+	3.41	0.006751968	0.006754950	0.006132129	0.006546349	0.005762715	0.003296647	0.006056241	0.00503853433333333	0.004186905	0.009274507	0.005806177	0.00642252966666667	0.005390603	0.006564006	0.005964827	0.00597314533333333
21	C16431	351.1543	trans-Zeatin-riboside	phytohormone	+	4.31	0.16108947	0.21484682	0.17923830	0.185058196666667	0.12639083	0.18119693	0.09599735	0.13452837	0.17221080	0.13808039	0.11071431	0.140335166666667	0.13994699	0.14729535	0.14354311	0.14359515
22	C08650	256.0736	isoliquiritigenin	flavonoids	+	9.73	0.008622592	0.006254344	0.008039399	0.00763877833333333	0.019694570	0.010113377	0.016475979	0.0154279753333333	0.017456435	0.010807896	0.007752829	0.01200572	0.021653553	0.009890370	0.015897099	0.015813674
23	C06561	272.0685	Chalconaringenin	flavonoids	+	8.78	0.01332438	0.04451503	0.03987817	0.0325725266666667	0.02657419	0.02007424	0.02533890	0.0239957766666667	0.02799315	0.02713312	0.01355812	0.0228947966666667	0.04049533	0.02279658	0.03183424	0.0317087166666667
24	C00509	272.0685	Naringenin	flavonoids	+	8.86	0.007850282	0.028925782	0.017049942	0.017942002	0.004271000	0.006497820	0.018445757	0.00973819233333333	0.009750990	0.027133115	0.013558119	0.0168140746666667	0.006292312	0.004451736	0.005391606	0.00537855133333333
25	C00774	274.0841	Phloretin	flavonoids	+	8.85	0.012440468	0.007896882	0.011302535	0.0105466283333333	0.007954993	0.002702957	0.012531837	0.007729929	0.006116602	0.010382902	0.009296238	0.00859858066666667	0.008111791	0.014928942	0.011447860	0.0114961976666667
26	C01378	288.0634	Fisetin	flavonoids	+	7.03	0.012647395	0.010098390	0.012201264	0.0116490163333333	0.007933068	0.006276777	0.002819880	0.005676575	0.011339372	0.007275522	0.007121629	0.008578841	0.009733856	0.005562732	0.007692668	0.00766308533333333
27	C05631	288.0634	Eriodictyol	flavonoids	+	7.9	0.01677554	0.02168376	0.02647948	0.02164626	0.01572133	0.02199280	0.03479630	0.0241701433333333	0.01618226	0.04045524	0.02591514	0.0275175466666667	0.01809996	0.04027374	0.02895101	0.0291082366666667
28	C01617	304.0583	Taxifolin	flavonoids	+	6.28	0.03147686	0.05208692	0.04391532	0.0424930333333333	0.02022356	0.02821205	0.03077219	0.0264026	0.03208615	0.02916144	0.07694750	0.04606503	0.14932518	0.02850455	0.09020011	0.08934328
29	C12136	306.074	(-)-Epigallocatechin	flavonoids	+	4.12	0.004073042	0.002793419	0.004386058	0.00375083966666667	0.008357865	0.005029565	0.011106769	0.008164733	0.003370169	0.004116534	0.002650782	0.00337916166666667	0.002370556	0.004280698	0.003305311	0.003318855
30	C10107	318.0376	Myricetin	flavonoids	+	7.05	0.003707992	0.008233351	0.002759410	0.004900251	0.013046834	0.005968563	0.004449676	0.007821691	0.011754496	0.006988083	0.007558505	0.008767028	0.005674506	0.004568931	0.005133483	0.00512564
31	C10186	372.1209	sinensetin	flavonoids	+	10.34	5.471096e-03	7.469269e-05	2.195199e-03	0.00258032923	2.423245e-03	5.986403e-05	4.906658e-03	0.00246325567666667	1.221851e-03	1.752806e-03	4.006404e-03	0.00232702033333333	4.938606e-03	1.036185e-02	7.592545e-03	0.00763100033333333
32	C10025	446.0849	Baicalin	flavonoids	+	7.26	0.02144203	0.02786047	0.01978716	0.0230298866666667	0.01980944	0.01383894	0.03226206	0.0219701466666667	0.01895582	0.01641524	0.01687689	0.0174159833333333	0.02244319	0.02237296	0.02240884	0.02240833
33	C12249	448.1006	Astragalin	flavonoids	+	6.52	0.03297329	0.02613678	0.05630803	0.0384727	0.03567276	0.02743799	0.03689000	0.0333335833333333	0.02750661	0.02989373	0.04336796	0.0335894333333333	0.01555064	0.02900437	0.02213441	0.0222298066666667
34		448.100561	Cynaroside	flavonoids	+	6.1	0.4456211	0.2847627	0.5153415	0.415241766666667	0.3658945	0.4147816	0.3877514	0.389475833333333	0.3759225	0.2845863	0.4482444	0.3695844	0.2898619	0.3444827	0.3165915	0.3169787
35	C10181	564.1479	Schaftoside	flavonoids	+	6.35	0.0828057332	0.0532626448	0.0319283512	0.0559989097333333	0.0051002072	0.0005309513	0.0524786447	0.0193699344	0.0463930683	0.0279527339	0.0041907644	0.0261788555333333	0.0407897202	0.0158222305	0.0285715775	0.0283945094
36	C10039	608.1741	Diosmin	flavonoids	+	6.59	0.016369235	0.034054384	0.030537432	0.026987017	0.032495460	0.035496289	0.036166476	0.0347194083333333	0.029105654	0.039938302	0.008580394	0.0258747833333333	0.031036671	0.035185073	0.033066769	0.033096171
37		624.169035	Isorhamnetin-3-O-nehesperidine	flavonoids	+	6.02	8.613150	5.314927	6.798326	6.908801	11.197444	6.578344	13.447903	10.407897	10.086526	8.252693	10.816521	9.71858	12.515096	5.143888	8.907907	8.85563033333333
38	C17555	676.2367	Icariin	flavonoids	+	8.12	0.031815307	0.016897587	0.040400046	0.0297043133333333	0.011405837	0.008952280	0.019984695	0.013447604	0.011196258	0.023288581	0.009297857	0.014594232	0.016083856	0.005166465	0.010741298	0.010663873
39		742.232029	Troxeruti	flavonoids	+	6.04	0.049631837	0.041167665	0.044701726	0.045167076	0.005831921	0.003151173	0.012492895	0.007158663	0.011005989	0.015915925	0.008501400	0.0118077713333333	0.031909215	0.018568125	0.025380598	0.0252859793333333
40	C00099	89.0477	beta-Alanine	amino acids	+	0.64	0.15613616	0.13313932	0.13489265	0.141389376666667	0.11803003	0.07278023	0.04306276	0.0779576733333333	0.08014337	0.09971142	0.11550012	0.0984516366666667	0.11931724	0.08554544	0.10279065	0.10255111
41	C00188	119.058244;119.0582	L-Threonine	Amino acid and derivatives;amino acids	+	0.64	0.04081487	0.26151608	0.15743151	0.153254153333333	0.08321675	0.20815125	0.23386919	0.175079063333333	0.09378857	0.23467631	0.07888200	0.135782293333333	0.16671232	0.17641958	0.17146281	0.17153157
42	C00148	115.063329;115.0633	Proline;L-Proline	Amino acid and derivatives;amino acids	+	0.73	1.008738	1.616189	1.579755	1.40156066666667	1.503701	2.432495	1.864672	1.93362266666667	1.298909	1.613472	1.421769	1.44471666666667	1.389849	1.599530	1.492460	1.49394633333333
43	C00065	105.04259399999999;105.04259999999999	L-Serine	Amino acid and derivatives;amino acids	+	0.62	0.07627905	0.14594896	0.13335754	0.118528516666667	0.07024895	0.15268975	0.12333490	0.115424533333333	0.08394476	0.10976786	0.08309800	0.0922702066666667	0.11071876	0.09606885	0.10354971	0.103445773333333
44	C00062	174.11167599999999;174.11170000000001	L-Arginine	Amino acid and derivatives;amino acids	+	0.6	0.5832425	14.2211932	3.3068754	6.0371037	0.6646397	14.6297589	6.7245220	7.3396402	1.1756656	3.6231323	0.6838534	1.82755043333333	4.2070103	5.3947307	4.7882400	4.79666033333333
45	C00152	132.053493;132.05350000000001	L-Asparagine	Amino acid and derivatives;amino acids	+	0.64	0.4806218	2.3195748	0.5493322	1.1165096	0.7128071	2.7814326	0.9098195	1.46801973333333	0.3699385	0.6009701	0.3578274	0.442912	1.0496008	1.0021725	1.0263919	1.02605506666667
46	C01602;C00077	132.089878;132.0899	L-Ornithine	Amino acid and derivatives;amino acids	+	0.55	0.001626118	0.626390620	0.003263895	0.210426877666667	0.176069358	0.855380698	0.173376511	0.401608855666667	0.002067640	0.314313346	0.001386816	0.105922600666667	0.002850268	0.414066815	0.204084534	0.207000539
47	C00049	133.037509;133.03749999999999	L-Aspartic acid	Amino acid and derivatives;amino acids	+	0.63	0.1824231	0.7342007	0.2658527	0.394158833333333	0.2034842	0.8166241	0.4524386	0.490848966666667	0.2037084	0.4141822	0.1696816	0.262524066666667	0.3365065	0.4186087	0.3766845	0.377266566666667
48	C08272	215.08071000000001;215.08070000000001	6-(Furfurylamino)purine;Kinetin	Alkaloids;phytohormone	+	4.55	0.026177531	0.002806118	0.011210190	0.0133979463333333	0.011592377	0.014905579	0.008688774	0.01172891	0.011616689	0.008513367	0.005315386	0.008481814	0.010913188	0.006432125	0.008720328	0.008688547
49	C00327	175.09569200000001;175.09569999999999	L-Citruline;L-Citrulline	Amino acid and derivatives;amino acids	+	0.66	0.01451560	0.46891527	0.16344975	0.215626873333333	0.03757394	0.57107214	0.28220216	0.296949413333333	0.01914764	0.12178316	0.03361773	0.0581828433333333	0.19263640	0.15628946	0.17484968	0.174591846666667
50	C00025	147.05315899999999;147.0532	L-Glutamic acid	Amino acid and derivatives;amino acids	+	0.66	4.270147	9.580021	8.729450	7.52653933333333	4.622637	10.044171	8.789149	7.81865233333333	4.047764	8.028213	4.663125	5.57970066666667	6.537088	6.884216	6.706964	6.70942266666667
51	C00135	155.06947700000001;155.06950000000001	L-Histidine	Amino acid and derivatives;amino acids	+	0.59	0.01819832	0.29373588	0.04081901	0.117584403333333	0.28405037	1.35551256	0.91855428	0.852705736666667	0.17982692	0.55437068	0.19082465	0.30834075	0.33471524	0.34577795	0.34012916	0.34020745
52	C01157	131.058244;131.0582	trans-4-Hydroxy-L-proline;4-Hydroxyproline	Amino acid and derivatives;amino acids	+	0.65	0.1543653	0.2575266	0.3734635	0.261785133333333	0.3399958	0.3515240	0.3352360	0.342251933333333	0.3190380	0.2323786	0.3044659	0.285294166666667	0.2208433	0.2405178	0.2304714	0.230610833333333
53	C00073	149.05105;149.05099999999999	L-Methionine	Amino acid and derivatives;amino acids	+	0.94	0.02199144	0.01558171	0.01048796	0.01602037	0.01749187	0.02839860	0.03065967	0.0255167133333333	0.02357194	0.02718565	0.02336623	0.02470794	0.01178579	0.02078362	0.01618901	0.0162528066666667
54	C01401;C00041	89.047679000000002;89.047700000000006	DL-Alanine;L-Alanine	Alkaloids;Amino acid and derivatives;amino acids	+	0.644927778	0.2258208	0.1978226	0.3481618	0.2572684	0.1218369	0.1887655	0.2150731	0.175225166666667	0.1072319	0.1872490	0.0916247	0.128701866666667	0.2197250	0.1826061	0.2015606	0.201297233333333
55	C00047;C00064	146.10552799999999;146.06909999999999;146.10550000000001	L-Lysine;L-Glutamine	Amino acid and derivatives;amino acids	+	0.64	1.9104591	4.1400402	1.6663516	2.57228363333333	1.8858598	4.1341278	1.8897331	2.63657356666667	0.8714272	1.3566442	0.8584118	1.02882773333333	2.0453429	2.2621968	2.1514647	2.15300146666667
56	C00806;C00078;C00525	204.089878;204.0899	Tryptophan;L-Tryptophan;D-Tryptophan	Alkaloids;Amino acid and derivatives;Indoles and derivatives;amino acids	+	3.769372222	0.009016156	0.039805825	0.044428748	0.0310835763333333	0.019978584	0.037836598	0.060335820	0.0393836673333333	0.031574021	0.030585801	0.015753856	0.025971226	0.033624290	0.021130248	0.027510189	0.0274215756666667
57	C00079;C02265;C02057	165.078979;165.07900000000001	L-Phenylalanine;D-(+)-Phenylalanine;DL-Phenylalanine	Amino acid and derivatives;Phenols;amino acids	+	2.819775	0.6084619	1.0288996	0.5695779	0.735646466666667	1.7465109	2.8655183	2.0268946	2.2129746	1.4501394	1.7625648	1.5533746	1.58869293333333	1.4392073	1.4262690	1.4328768	1.43278436666667
58		162.031695	3-Hydroxycoumarin	Coumarins	-	5.2651	0.006841417	0.006894859	0.010198606	0.007978294	0.009686069	0.009140426	0.006222513	0.00834966933333333	0.015840680	0.013667994	0.008052541	0.012520405	0.009264427	0.012797400	0.010993341	0.0110183893333333
59	C00149	134.021525	Malic acid	Hydroxy acids and derivatives	-	0.797233333	3.216360	1.584695	2.653185	2.48474666666667	2.048584	1.620317	2.779887	2.149596	1.892326	1.448618	1.520676	1.62054	1.649138	1.586254	1.618366	1.61791933333333
60	C00497	134.021525	L(-)-Malic acid	Fatty Acyls	-	0.774025	3.216360	1.584695	2.653185	2.48474666666667	2.048584	1.620317	2.779887	2.149596	1.892326	1.448618	1.520676	1.62054	1.649138	1.586254	1.618366	1.61791933333333
61	C19418	298.250795	cis-9,10-Epoxystearic acid		-	13.02996667	0.3886404	0.3947066	3.7076573	1.49700143333333	3.0006899	2.5164610	0.4926622	2.00327103333333	3.8747784	4.1475397	3.7809329	3.934417	0.9365850	4.1796948	2.5236444	2.5466414
62	C00345	276.024637	6-Phosphogluconic acid	Organooxygen compounds	-	1.042516667	0.06182503	0.06316451	0.08028158	0.0684237066666667	0.04471025	0.02014919	0.01765875	0.0275060633333333	0.03999555	0.04743881	0.05171567	0.0463833433333333	0.03224050	0.06094869	0.04628926	0.0464928166666667
63	C00122	116.01096	Fumaric acid	Organic acids and derivatives	-	0.534483333	0.01552436	0.02468036	0.02687881	0.0223611766666667	0.01637810	0.02497681	0.02492718	0.02209403	0.01403514	0.03156201	0.01556717	0.0203881066666667	0.02327058	0.01939421	0.02137364	0.0213461433333333
64	C01384	116.01096	Maleic acid	Carboxylic acids and derivatives	-	0.926363373	0.01697691	0.01065660	0.01360332	0.01374561	0.01196039	0.01149775	0.01835697	0.01393837	0.01314438	0.01719809	0.01115706	0.0138331766666667	0.01094844	0.02235153	0.01652870	0.0166095566666667
65	C00251	226.04774	Chorismate	Carboxylic acids and derivatives	-	6.69785	0.007149281	0.006677052	0.001789617	0.00520531666666667	0.008877673	0.004213922	0.005651259	0.006247618	0.005989854	0.007030060	0.013001688	0.00867386733333333	0.010792486	0.004003929	0.007470423	0.00742227933333333
66	C19837	161.047679	1H-Indole-3-carboxylic acid;Indole-3-carboxylic	Alkaloids	-	0.534483333	0.003825188	0.003703056	0.003186645	0.00357162966666667	0.001272617	0.002733529	0.003077664	0.00236127	0.001321030	0.003119467	0.001532275	0.001990924	0.002698597	0.003086395	0.002888373	0.00289112166666667
67	C00870	139.026944	4-Nitrophenol	Phenols	-	7.185266667	0.026508112	0.015588898	0.022248371	0.0214484603333333	0.011599475	0.004890267	0.013999427	0.0101630563333333	0.013427601	0.035226750	0.008207129	0.0189538266666667	0.014545156	0.019336861	0.016890051	0.0169240226666667
68	C07565	135.068414	N-Acetylarylamine	Benzene and substituted derivatives	-	2.246516667	7.988405e-05	1.180692e-02	2.680862e-02	0.0128984746833333	7.982872e-05	2.902595e-02	3.694235e-02	0.0220160429066667	2.195917e-02	7.772353e-05	7.717386e-05	0.00737135579666667	1.974996e-02	2.343610e-02	2.155384e-02	0.0215799666666667
69		208.07356	3,4-Dimethoxycinnamic acid	Phenylpropanoids	-	14.07606667	0.005703544	0.008492863	0.010862066	0.00835282433333333	0.008651673	0.004917551	0.008856407	0.00747521033333333	0.006900046	0.010056812	0.010395399	0.009117419	0.005986370	0.012638222	0.009241546	0.00928871266666667
70	C00642	152.047345	4-Hydroxyphenylacetic acid	Phenols	-	9.38105	0.001052242	0.001499180	0.001190721	0.001247381	0.001655688	0.002318315	0.001412827	0.00179561	0.001003120	0.002264140	0.001843402	0.001703554	0.001613976	0.002407127	0.002002116	0.00200773966666667
71	C00379	152.068475	Xylitol;D-Xylitol	Alcohols and polyols	-	0.814783333	0.01577759	0.01487692	0.02199109	0.0175485333333333	0.02276921	0.01628041	0.01470479	0.0179181366666667	0.00902585	0.02069951	0.02928453	0.0196699633333333	0.02298166	0.00234901	0.01288481	0.0127384933333333
72	C10702	204.11503	4-Hydroxy-3-(3-methyl-2-butenyl)acetophenone	Organooxygen compounds	-	9.2293	0.001364798	0.001742724	0.001582733	0.00156341833333333	0.001468178	0.001417223	0.003761690	0.002215697	0.003181977	0.002727523	0.002369062	0.00275952066666667	0.002199301	0.005077721	0.003607895	0.00362830566666667
73	C08261	188.10486	Azelaic Acid	Organic acids	-	6.8058	9.981365e-03	4.514173e-03	1.412587e-02	0.00954046933333333	9.648115e-03	5.986403e-05	9.950780e-03	0.00655291967666667	6.320931e-03	8.405818e-03	7.367276e-03	0.007364675	1.020019e-02	9.168728e-03	9.695439e-03	0.009688119
74		432.17842	Pseudolaric Acid B	Diterpenoids	-	6.368116667	0.0049856230	0.0088195486	0.0006908342	0.00483200193333333	0.0010926181	0.0060079234	0.0086407123	0.0052470846	0.0050023266	0.0029796636	0.0040273378	0.00400310933333333	0.0068805318	0.0034910349	0.0052218415	0.00519780273333333
75	C06046	300.120905	Salidroside	Phenols	-	4.176933333	0.351590826	0.006035624	0.257951619	0.205192689666667	0.004022889	0.206707387	0.342229598	0.184319958	0.474477076	0.210631139	0.211937430	0.299015215	0.206894005	0.002819661	0.107027669	0.105580445
76	C00794	182.07904	D-Sorbitol	Alcohols and polyols	-	0.71855	33.98712	17.00405	14.08612	21.69243	23.15919	14.00577	14.56709	17.2440166666667	28.99542	16.32668	25.20195	23.5080166666667	21.61172	18.88104	20.27544	20.2560666666667
77	C01507	182.07904	L-Iditol	Organooxygen compounds	-	1.532966667	0.36637456	0.18323997	0.27803465	0.27588306	0.18829882	0.05659536	0.13193071	0.125608296666667	0.34251452	0.19918176	0.09075255	0.210816276666667	0.28024571	0.14909585	0.21606599	0.21513585
78	C10682	358.14164	Matairesinol;(-)-Matairesinol	Lignans	-	9.1185	0.001125682	0.001611638	0.002545813	0.00176104433333333	0.003119824	0.002268172	0.002062526	0.00248350733333333	0.001460082	0.001896106	0.001955747	0.001770645	0.002715267	0.003176612	0.002941034	0.00294430433333333
79	C00346	141.019096	O-Phosphorylethanolamine	Miscellaneous	-	0.69215	7.988405e-05	7.469269e-05	7.352506e-05	7.60339333333333e-05	3.812496e-02	9.373450e-03	4.877279e-03	0.017458563	7.593180e-05	9.056654e-03	7.717386e-05	0.00306991988666667	2.599846e-02	8.088410e-05	1.327579e-02	0.0131183780333333
80	C00137	180.06339	myo-Inositol	Organooxygen compounds	-	0.718516667	0.1364358	0.1569290	0.1726557	0.155340166666667	0.1505070	0.1577757	0.2061752	0.171485966666667	0.1430259	0.1646747	0.1182809	0.141993833333333	0.1810299	0.1400772	0.1609893	0.1606988
81	C00092	260.029722	D-Glucose 6-phosphate;Glucose 6-phosphate	Carbohydrates	-	0.6463	1.2575645	0.3718844	0.2757297	0.635059533333333	0.9125427	0.3030232	0.3372509	0.5176056	0.9412242	0.2399466	0.5838892	0.588353333333333	0.4722180	0.5611293	0.5157283	0.516358533333333
82	C00085	260.029722	D-Fructose 6-phosphate	Carbohydrates	-	3.232266667	0.010080767	0.004056863	0.004474580	0.00620407	0.010710879	0.003860025	0.003463948	0.00601161733333333	0.006723656	0.003709330	0.008125307	0.00618609766666667	0.007026019	0.009894318	0.008429664	0.00845000033333333
83	C00446;C03384	260.029722	Galactose 1-phosphate	Organooxygen compounds	-	0.64585	1.3763678	0.2865968	0.2458238	0.6362628	1.0635209	0.4398084	0.2164093	0.5732462	0.7451259	0.3815592	0.8859303	0.6708718	0.6789046	0.4028161	0.5437975	0.5418394
84	C03440	131.058244	cis-4-Hydroxy-D-proline	Amino acid and derivatives	-	0.6463	0.04645037	0.04151531	0.03789982	0.0419551666666667	0.04974259	0.03311302	0.04386223	0.04223928	0.04717771	0.04616800	0.04704119	0.0467956333333333	0.04677339	0.04283845	0.04484781	0.0448198833333333
85	C02678	230.15181	Dodecanedioic aicd;Dodecanedioic acid	Fatty Acyls	-	14.25985	0.004001602	0.003366018	0.002584372	0.00331733066666667	0.003810830	0.001714746	0.003814049	0.00311320833333333	0.002872670	0.003896766	0.001971996	0.00291381066666667	0.002219309	0.001606758	0.001919551	0.001915206
86	C01626	456.226038	Vindoline	Alkaloids	-	6.119816667	0.0503774273	0.0006889013	0.0013509139	0.0174724141666667	0.0097438061	0.0005409583	0.0013175268	0.0038674304	0.0027413879	0.1073719306	0.0007642554	0.0369591913	0.0545553824	0.0981956753	0.0759113766	0.0762208114333333
87	C02835	126.042928	Imidazole-4-acetate;Imidazoleacetic acid	Indole derivatives;Azoles	-	2.549883333	0.012228428	0.006030039	0.006256487	0.00817165133333333	0.005173597	0.004518533	0.007422687	0.005704939	0.008161300	0.014010485	0.009400709	0.0105241646666667	0.006900022	0.007666356	0.007275043	0.00728047366666667
88	C10450	786.25825	Echinacoside	Phenylpropanoids	-	5.351559048	51.62611	36.54126	42.17393	43.4471	40.70948	34.70861	49.00500	41.4743633333333	54.47775	45.46866	43.14334	47.6965833333333	43.14914	44.74812	43.93165	43.94297
89	C05580	184.037175	3,4-Dihydroxymandelic acid	Phenols	-	14.19528333	0.2162115	0.1854598	0.1609725	0.187547933333333	0.1916910	0.1262938	0.1663273	0.161437366666667	0.1713530	0.2077012	0.1684831	0.182512433333333	0.2161760	0.1731662	0.1951288	0.194823666666667
90	C00064	146.069143	L-Glutamine	Amino acid and derivatives	-	0.64	0.04205271	0.17883668	0.04634137	0.08907692	0.04655168	0.09678022	0.06430991	0.0692139366666667	0.03284501	0.03787548	0.03918853	0.03663634	0.06540908	0.07307787	0.06916195	0.0692163
91	C06427	278.22458	Linolenic acid	Lipids	-	12.16906198	0.0026404443	0.0039755236	0.0069987281	0.004538232	0.0023548854	0.0005123695	0.0019926090	0.00161995463333333	0.0010276192	0.0023006638	0.0064345974	0.00325429346666667	0.0020559688	0.0078602892	0.0048963913	0.00493754976666667
92	C07370	358.178025	Prednisone	Steroids and steroid derivatives	-	5.083366667	7.988405e-05	4.002325e-04	3.951940e-04	0.000291770183333333	2.495540e-03	2.053809e-02	9.132981e-03	0.0107222036666667	2.194447e-03	4.072442e-04	1.913488e-03	0.00150505973333333	1.211434e-02	1.307224e-02	1.258311e-02	0.0125898966666667
93	C03990	376.297745	Lithocholic acid	Steroids	-	3.137633333	0.9076395	1.7770690	1.0887292	1.25781256666667	0.6635206	1.9929607	1.0057615	1.2207476	0.6608060	0.7122059	0.6524087	0.6751402	0.8549621	1.0549068	0.9528083	0.954225733333333
94	C08281	340.33413	Behenic acid	Lipids	-	13.0947	3.347570	2.627508	4.461587	3.47888833333333	4.067164	2.704224	3.754965	3.50878433333333	4.222873	3.115170	4.200462	3.84616833333333	3.616782	3.587118	3.602268	3.602056
95	C05402	342.116215	Melibiose	Carbohydrates	-	4.546166667	0.364642337	0.003916682	0.178072260	0.182210426333333	0.001546170	0.002175372	0.010535108	0.00475221666666667	0.016204917	0.154182332	0.010797712	0.060394987	0.007243672	0.242655164	0.122445409	0.124114748333333
96	C01083	342.116215	Trehalose	Organooxygen compounds	-	4.546166667	0.06867798	0.01774680	0.77238592	0.286270233333333	0.04804542	0.06182528	0.02681669	0.0455624633333333	0.08954960	0.02199789	0.04503740	0.0521949633333333	0.01722983	0.02903104	0.02300492	0.0230885966666667
97	C00208	342.116215	D-Maltose	Carbohydrates	-	0.764066667	9.588576	7.687544	12.072804	9.78297466666667	10.541983	11.136980	11.265515	10.9814926666667	10.977129	9.994111	9.354235	10.1084916666667	10.492695	8.763250	9.646376	9.634107
98	C00109	102.031695	2-Ketobutyric acid	Keto acids and derivatives	-	0.755416667	0.052684045	0.034468892	0.032008123	0.0397203533333333	0.030898110	0.009452033	0.022341816	0.0208973196666667	0.049316698	0.029967231	0.020486071	0.0332566666666667	0.048055030	0.027405651	0.037950017	0.037803566
99	C16417	354.146725	Xanthohumol	Flavanone	-	10.9575	0.002645918	0.001840016	0.002312976	0.00226630333333333	0.003922569	0.002062049	0.002097809	0.00269414233333333	0.001613658	0.005902144	0.004956490	0.00415743066666667	0.003089386	0.003188084	0.003137687	0.00313838566666667
100	C00121	150.052825	D-Ribose	Carbohydrates	-	0.7736	0.09062828	0.04735314	0.09043861	0.07614001	0.07865414	0.03135536	0.05054630	0.0535186	0.05938321	0.02721749	0.08318099	0.0565938966666667	0.08765109	0.04099664	0.06482018	0.0644893033333333
101	C00216	150.052825	D-Arabinose	Miscellaneous	-	0.747958333	0.09062828	0.04735314	0.09043861	0.07614001	0.07865414	0.03135536	0.05054630	0.0535186	0.05938321	0.02721749	0.08318099	0.0565938966666667	0.08765109	0.04099664	0.06482018	0.0644893033333333
102	C00898	150.01644	Tartaric acid	Miscellaneous	-	0.869633333	0.020516751	0.006992972	0.017900537	0.0151367533333333	0.029872256	0.009804180	0.019056173	0.0195775363333333	0.011608871	0.002913796	0.006745074	0.007089247	0.018210178	0.011674673	0.015011955	0.014965602
103	C02107	150.01644	D-tartaric acid;D-Tartaric acid	Organic acids and derivatives	-	0.869633333	0.012243282	0.008656869	0.010072919	0.0103243566666667	0.008218029	0.005926188	0.005948527	0.00669758133333333	0.009701664	0.014078140	0.009686691	0.0111554983333333	0.020582745	0.013306622	0.017022093	0.0169704866666667
104	C00295	156.017108	Orotic acid	Vitamins	-	1.264583333	0.013032266	0.007537780	0.010022088	0.010197378	0.006181813	0.002645719	0.014009936	0.00761248933333333	0.003372553	0.013526916	0.007513858	0.00813777566666667	0.009426449	0.004823703	0.007174041	0.00714139766666667
105	C00489	132.04226	Glutaric acid	Organic acids and derivatives	-	14.06641667	0.1872511	0.1729274	0.1407116	0.166963366666667	0.2134635	0.1593074	0.1456697	0.172813533333333	0.2153745	0.2198665	0.1982640	0.211168333333333	0.2257886	0.2283531	0.2270437	0.2270618
106	C06044	138.06808	2-(4-Hydroxyphenyl)ethanol	Phenols	-	4.152866667	0.2071995	0.1488607	0.1737952	0.176618466666667	0.1701150	0.1418733	0.1909045	0.167630933333333	0.1874731	0.1771894	0.2098326	0.191498366666667	0.1857365	0.1712235	0.1786345	0.1785315
107	C00166	164.047345	Phenylpyruvic acid	Benzene and substituted derivatives	-	5.667133333	0.01037853	0.01083779	0.02319819	0.0148048366666667	0.02234514	0.01955755	0.01800932	0.01997067	0.01546831	0.02004596	0.01912255	0.0182122733333333	0.02059003	0.02325654	0.02189494	0.0219138366666667
108	C00493	174.052825	Shikimic acid	Organic acids and derivatives	-	1.09505	0.02414957	0.01132413	0.00497500	0.0134829	0.01652384	0.01052319	0.00869714	0.0119147233333333	0.01297242	0.00515085	0.01627708	0.0114667833333333	0.01064705	0.00953753	0.01010410	0.0100962266666667
109	C00198	178.04774	Gluconolactone	Carbohydrates	-	0.675	0.02458283	0.01954031	0.01545058	0.0198579066666667	0.02666566	0.02042786	0.02777927	0.0249575966666667	0.02749214	0.02286765	0.01871776	0.02302585	0.01727274	0.01654096	0.01691464	0.0169094466666667
110	C01040	178.04774	L-Gulonic-gamma-lactone	Carbohydrates	-	4.742216667	0.015541093	0.015058180	0.016362840	0.0156540376666667	0.020054551	0.009167478	0.014495912	0.014572647	0.017337280	0.008196037	0.023724853	0.01641939	0.023806128	0.027625602	0.025675255	0.0257023283333333
111	C09263	178.02661	ESCULETIN	Coumarins	-	4.98415	0.04163503	0.04101744	0.09576775	0.0594734066666667	0.03407766	0.04618112	0.04239991	0.04088623	0.04954476	0.04842653	0.04907782	0.04901637	0.05010543	0.10676509	0.07783262	0.07823438
112	C01839	168.04226	Orsellinic acid	Phenols	-	4.232983333	0.02741169	0.03369983	0.03320096	0.0314374933333333	0.03644193	0.02761233	0.02814397	0.0307327433333333	0.02466902	0.02368367	0.01535186	0.02123485	0.03414967	0.03238539	0.03328632	0.0332737933333333
113	C21895	168.04226	2',4',6'-Trihydroxyacetophenone	Phenols	-	4.232983333	0.010420702	0.022418583	0.016657809	0.0164990313333333	0.013023113	0.009002078	0.010779366	0.0109348523333333	0.030727788	0.011454131	0.010968322	0.017716747	0.013495283	0.023956324	0.018614542	0.0186887163333333
114	C00881	227.090607	Deoxycytidine	Nucleotide and its derivates	-	3.004466667	0.017557147	0.011421037	0.011558008	0.013512064	0.014108215	0.007465963	0.009805695	0.0104599576666667	0.025709116	0.023449466	0.015592214	0.0215835986666667	0.012332699	0.020318394	0.016240614	0.0162972356666667
115	C03406	290.122636	Argininosuccinate	Organic acids	-	4.494583333	0.02459352	0.02456062	0.01964999	0.02293471	0.03415296	0.01672822	0.03121935	0.0273668433333333	0.03696025	0.04763721	0.03236984	0.0389891	0.02647886	0.03796142	0.03209802	0.0321794333333333
116	C00257	196.058305	Gluconic acid	Carbohydrates	-	0.6921	1.0794979	0.6302323	0.6778227	0.795850966666667	0.6751726	0.6018841	0.7388740	0.6719769	0.8899282	0.4903831	0.8609005	0.7470706	0.6639349	0.6764489	0.6700592	0.670147666666667
117		196.07356	Ethyl orsellinate	Phenols	-	14.11111667	0.1698240	0.1848552	0.1867852	0.180488133333333	0.1724175	0.1438472	0.1531713	0.156478666666667	0.1492366	0.1721595	0.1890932	0.1701631	0.1889171	0.1992345	0.1939662	0.194039266666667
118	C16358	166.049076	1-Methylxanthine	Nucleotide and its derivates	-	3.755816667	0.001952397	0.017526604	0.005941485	0.00847349533333333	0.010097063	0.008502422	0.008777375	0.00912562	0.006965553	0.004973399	0.008756013	0.00689832166666667	0.006065310	0.009892010	0.007937961	0.00796509366666667
119	C00055	323.051854	Cytidine 5'-monophosphate (Cytidylic acid)	Nucleotide and its derivates	-	0.69215	0.022743543	0.007695798	0.013689142	0.0147094943333333	0.014454274	0.012718791	0.001983416	0.009718827	0.027499944	0.011214880	0.019393100	0.019369308	0.006996028	0.014131701	0.010487969	0.010538566
120	C00105	324.03587	Uridine 5'-monophosphate	Nucleotide and its derivates	-	1.392816667	0.243741837	0.081604608	0.095907859	0.140418101333333	0.006859315	0.003376093	0.005566650	0.00526735266666667	0.020252927	0.154718549	0.156352757	0.110441411	0.105575656	0.137523664	0.121209912	0.121436410666667
121	C00029;C00052	566.055027	Uridine 5'-diphospho-D-glucose;UDP-D-galactose;Uridine diphosphategalactose	Nucleotide and its derivates;Pyrimidine nucleotides	-	0.709633333	0.3638311492	0.3733507911	0.0029879460	0.246723295433333	0.0006409697	0.2466818643	0.1072099124	0.118177582133333	0.2114913071	0.2081354997	0.1801630302	0.199929945666667	0.1342714647	0.2674697458	0.1994539034	0.2003983713
122	C00392;C01697	182.07904	Mannitol;Dulcitol	Alcohols and polyols	-	3.8286	0.006861915	0.005236625	0.004297202	0.00546524733333333	0.007207144	0.004029291	0.005155522	0.00546398566666667	0.006218098	0.009281925	0.010286807	0.00859561	0.006055548	0.007645876	0.006833800	0.00684507466666667
123	C00191;C16245;C00333	194.042655	D-glucoronic acid;D-Galacturonic acid	Carbohydrates;Organic acids	-	0.70965	0.17096568	0.11604602	0.13638855	0.141133416666667	0.12323588	0.11780908	0.10222236	0.11442244	0.14083107	0.08971440	0.14503669	0.125194053333333	0.09713265	0.12947998	0.11296231	0.113191646666667
124	C00003	663.109127	Nicotinic acid adenine dinucleotide;NAD	Nucleotide and its derivates	+	0.753433333	5.341533e-02	7.469269e-05	7.352506e-05	0.0178545159166667	7.982872e-05	3.136247e-02	2.603267e-02	0.0191583229066667	3.357166e-02	1.783977e-02	7.717386e-05	0.0171628679533333	1.787361e-02	8.088410e-05	9.126936e-03	0.00902714336666667
125	C01004	137.047679	Trigonelline	Alkaloids	+	0.823516667	1.3542543	1.0664395	1.2845334	1.23507573333333	1.3343351	1.1687683	0.9001932	1.1344322	1.1597007	0.9536050	1.1903453	1.101217	1.1413652	1.0813434	1.1119935	1.11156736666667
126	C00568	137.047679	p-Aminobenzoate	Benzoic acid derivatives	+	0.7359	0.2176592	0.2225071	0.2078331	0.2159998	0.1951727	0.1745661	0.1769539	0.1822309	0.1822394	0.1647117	0.2209338	0.189294966666667	0.2373190	0.1731923	0.2059379	0.205483066666667
127	C00576	101.084064	Betaine aldehyde	Organonitrogen compounds	+	0.753433333	0.01742282	0.02074767	0.01676396	0.0183114833333333	0.02066127	0.02163525	0.02189042	0.0213956466666667	0.02783859	0.03202497	0.02500263	0.02828873	0.02478059	0.02888571	0.02678950	0.0268186
128	C07635	290.22458	Epiandrosterone	Steroids and steroid derivatives	+	5.165133333	3.992537e-03	8.459822e-03	6.363775e-03	0.00627204466666667	6.268666e-03	1.523288e-03	6.164735e-03	0.00465222966666667	9.891350e-03	1.428717e-02	7.717386e-05	0.00808523128666667	7.751430e-05	1.334561e-02	6.530849e-03	0.00665132443333333
129	C00523	290.22458	Androsterone	Steroids and steroid derivatives	+	5.0561	8.736764e-04	3.709116e-03	3.984452e-03	0.00285574813333333	9.147626e-03	1.932067e-03	6.161551e-03	0.00574708133333333	8.166988e-04	7.772353e-05	3.376094e-03	0.00142350544333333	2.492636e-03	1.276407e-02	7.519099e-03	0.007591935
130	C04373	290.22458	Etiocholanolone	Steroids and steroid derivatives	+	5.074283333	8.736764e-04	3.709116e-03	3.984452e-03	0.00285574813333333	9.147626e-03	6.160219e-04	6.161551e-03	0.00530839963333333	8.166988e-04	7.772353e-05	3.376094e-03	0.00142350544333333	2.492636e-03	1.276407e-02	7.519099e-03	0.007591935
131	C01965	290.137891	Trimethoprim	Phenol ethers	+	5.08325	0.130975667	0.088922942	0.147467664	0.122455424333333	0.010990167	0.082498285	0.015655208	0.03638122	0.012274986	0.001695706	0.020753397	0.0115746963333333	0.100310156	0.102905767	0.101580424	0.101598782333333
132	C16964	286.105255	Gastrodin	Phenols	+	2.53400463	0.0112602203	0.0040319736	0.0043687801	0.006553658	0.0219593827	0.0029423530	0.0321613460	0.0190210272333333	0.0008279398	0.0215555249	0.0033760816	0.00858651543333333	0.0006446062	0.0146244592	0.0074858329	0.0075849661
133	C01514	286.04774	Luteolin	Flavonoids	+	8.1848205	0.001714783	0.002845302	0.006369917	0.003643334	0.003062502	0.001610085	0.003103564	0.00259205033333333	0.001488127	0.003021177	0.003414420	0.00264124133333333	0.002002601	0.004727462	0.003336049	0.00335537066666667
134	C05334	286.084125	Isosakuranetin	Flavonoids	+	6.5288	0.003339558	0.007095168	0.003745852	0.00472685933333333	0.011007391	0.004925869	0.002361200	0.00609815333333333	0.006371571	0.007031952	0.004688033	0.00603051866666667	0.009212204	0.006867120	0.008064613	0.008047979
135	C05905	286.04774	Cyanidin	Flavonoids	+	5.898142	0.017491793	0.022465223	0.014707083	0.0182213663333333	0.003424300	0.004151615	0.003403892	0.00365993566666667	0.006851183	0.006075936	0.006896242	0.006607787	0.003270767	0.008751790	0.005952980	0.00599184566666667
136	C10036	286.04774	2',3,5,7-Tetrahydroxyflavone	Flavonoids	+	6.53055	0.03306159	0.03429968	0.10629611	0.0578857933333333	0.01403156	0.07571854	0.04686092	0.0455370066666667	0.04127074	0.06501253	0.02189706	0.0427267766666667	0.05599809	0.03067340	0.04360516	0.04342555
137	C10184	286.04774	Scutellarein	Flavonoids	+	8.123166667	0.005778044	0.004272847	0.012742638	0.007597843	0.004932028	0.003552345	0.005744246	0.004742873	0.003243948	0.002771956	0.000690404	0.002235436	0.004095581	0.003781761	0.003942012	0.00393978466666667
138	C17786	286.04774	Demethoxycapillarisin	Flavonoids	+	6.512016667	0.013664161	0.025033190	0.028378583	0.0223586446666667	0.012802615	0.014229938	0.027302012	0.0181115216666667	0.008511213	0.006107359	0.007776765	0.00746511233333333	0.021950882	0.006368595	0.014325499	0.014214992
139	C10526	286.12051	(-)-Sativan	Flavonoids	+	7.888216667	0.011508370	0.017701287	0.029629074	0.0196129103333333	0.003039753	0.002826028	0.003211193	0.003025658	0.004289667	0.003131778	0.002334755	0.00325206666666667	0.003205918	0.005036508	0.004101744	0.00411472333333333
140	C03080	166.062995	4-Hydroxyphenyl-2-propionic acid	Phenylpropanoic acids	+	10.08676667	0.02380364	0.01514788	0.01470775	0.0178864233333333	0.01396723	0.01439273	0.01451147	0.0142904766666667	0.01360251	0.01551065	0.01113756	0.0134169066666667	0.01885134	0.01197066	0.01548420	0.0154354
141	C05607	166.062995	L-3-Phenyllactic acid	Phenylpropanoic acids	+	10.10355	0.02140354	0.02591173	0.01038583	0.0192337	0.01896343	0.01218459	0.01647882	0.0158756133333333	0.02477610	0.01417994	0.01811950	0.01902518	0.01689956	0.01472692	0.01583636	0.0158209466666667
142	C11380	166.062995	Acetovanillone	Phenols	+	5.236516667	0.14893547	0.17979833	0.13858561	0.155773136666667	0.15465961	0.18933959	0.12206599	0.155355063333333	0.15636258	0.10320102	0.08108067	0.11354809	0.15987576	0.14037348	0.15033217	0.150193803333333
143	C00380	111.043262	Cytosine	Nucleotide and its derivates	+	0.630265971	0.006010438	0.022633748	0.022799608	0.0171479313333333	0.018039110	0.038555720	0.035094289	0.0305630396666667	0.021309713	0.039578488	0.014835259	0.0252411533333333	0.025448960	0.013547881	0.019625028	0.019540623
144	C05942	111.032029	Pyrrole-2-carboxylic acid	Amino acid and derivatives	+	2.293066667	0.011639806	0.006020704	0.007222386	0.00829429866666667	0.007952180	0.005540442	0.008090502	0.00719437466666667	0.008888731	0.008902578	0.006280547	0.008023952	0.008155734	0.012139110	0.010105058	0.0101333006666667
145	C00463	117.057849	Indole	Alkaloids	+	3.81955	2.245081	3.045806	2.929060	2.73998233333333	3.224847	3.016167	3.279368	3.17346066666667	2.809403	3.141368	3.200312	3.050361	2.678466	3.223883	2.945375	2.94924133333333
146	C16074	117.057849	Phenylacetonitrile	Benzene and substituted derivatives	+	3.759616667	0.003066720	0.004201550	0.003900722	0.00372299733333333	0.003304681	0.001705180	0.002306303	0.00243872133333333	0.002658310	0.002702733	0.001897356	0.00241946633333333	0.005918145	0.002923836	0.004452845	0.00443160866666667
147	C00431	117.078979	5-Aminovaleric acid	Amino acid and derivatives	+	1.107916667	0.2091481	0.5072509	0.3989451	0.371781366666667	0.1989688	0.5634342	0.3679131	0.376772033333333	0.1859393	0.3415103	0.2064016	0.244617066666667	0.3224815	0.4212822	0.3708311	0.3715316
148	C00581	117.053827	Guanidineacetic acid	Amino acid and derivatives	+	1.107916667	0.014786882	0.007733169	0.009608054	0.0107093683333333	0.008913036	0.011252404	0.005436084	0.00853384133333333	0.007132844	0.010246662	0.011718586	0.009699364	0.007278678	0.002971295	0.005170808	0.00514026033333333
149	C00872	119.021859	Aminomalonic acid	Organic acids	+	0.654783333	0.010181083	0.041179286	0.026606198	0.0259888556666667	0.003491385	0.033489160	0.037458743	0.024813096	0.024232695	0.032801886	0.010807388	0.0226139896666667	0.028088127	0.035487061	0.031708913	0.031761367
150	C00763	115.063329	D-Proline	Carboxylic acids and derivatives	+	0.755483333	1.008738	2.021525	1.579755	1.53667266666667	1.503701	2.432495	1.864672	1.93362266666667	1.298909	1.587997	1.405099	1.43066833333333	1.389849	1.331715	1.361401	1.36098833333333
151	C11918	126.031695	Maltol	Flavonoids	+	0.8987	0.9559881	0.6374234	1.0192891	0.8709002	0.8293561	0.7225462	0.9630369	0.838313066666667	0.7484221	0.7264417	0.8488649	0.774576233333333	0.8045634	0.7407574	0.7733397	0.772886833333333
152	C04592	126.06808	Toluene-cis-dihydrodiol		+	1.779233333	0.011529951	0.007188379	0.008467927	0.00906208566666667	0.003829885	0.009757018	0.004664836	0.006083913	0.005599203	0.006653029	0.007189031	0.006480421	0.006247809	0.009095126	0.007641186	0.00766137366666667
153	C11101	126.031695	5-Hydroxymethylfurfural	Carbonyl compounds	+	2.954033333	0.4181290	0.2403715	0.4177048	0.3587351	0.2787590	0.2522015	0.5359352	0.3556319	0.5434122	0.3411049	0.4612580	0.4485917	0.3559963	0.3848188	0.3701012	0.370305433333333
154	C05123	125.998681	2-Hydroxyethanesulfonate	Organic acids	+	0.755483333	0.04945873	0.06609676	0.06429850	0.05995133	0.03968985	0.03211203	0.02895006	0.03358398	0.05852148	0.04370147	0.03609468	0.0461058766666667	0.06149409	0.04685034	0.05432802	0.05422415
155	C02261	103.063329	D-alpha-Aminobutyric acid	Carboxylic acids and derivatives	+	0.648333333	9.187900	16.493556	20.045445	15.2423003333333	2.850635	8.471481	12.889049	8.07038833333333	2.619480	13.538567	2.714236	6.290761	11.574264	10.203858	10.903646	10.8939226666667
156	C01026	103.063329	N,N-Dimethylglycine	Amino acid and derivatives	+	1.037283333	0.18975275	0.27279811	0.22552399	0.229358283333333	0.22950042	0.28816265	0.40559072	0.307751263333333	0.06812175	0.12451049	0.04292505	0.0785190966666667	0.13971423	0.42338658	0.27853315	0.280544653333333
157	C03665	103.063329	2-Aminoisobutyric acid	Amino acid and derivatives	+	0.9827	0.18975275	0.50788933	0.80400907	0.500550383333333	0.22950042	0.28816265	0.40559072	0.307751263333333	0.07028544	0.37987455	0.04292505	0.16436168	0.13971423	0.42338658	0.27853315	0.280544653333333
158	C05145	103.063329	3-Aminoisobutanoic acid	Amino acid and derivatives	+	0.9401	9.796125e-04	4.895154e-04	7.352506e-05	0.000514217653333333	7.982872e-05	5.986403e-05	2.686242e-02	0.00900070425	1.578023e-03	5.281853e-04	7.717386e-05	0.000727794053333333	2.303959e-03	1.806740e-02	1.001801e-02	0.0101297896666667
159		103.063329	O-Acetylethanolamine	Alkaloids	+	0.671566667	3.1328578	5.8023498	6.7227936	5.21933373333333	0.9728584	2.6534086	4.5473990	2.72455533333333	0.9723971	4.8585368	1.0804102	2.30378136666667	3.9424350	4.0807544	4.0101262	4.0111052
160	C10897	191.069477	Carbendazim	Benzimidazoles	+	4.095283333	0.013200220	0.002488164	0.006004120	0.00723083466666667	0.007634937	0.013882213	0.003160868	0.008226006	0.003705515	0.020783991	0.003612714	0.00936740666666667	0.007690509	0.011583235	0.009595471	0.00962307166666667
161	C00785	138.042928	Urocanic acid	Azoles	+	4.205033333	0.10629432	0.12956586	0.13790514	0.12458844	0.09057433	0.10231338	0.14547059	0.1127861	0.02080616	0.13456665	0.09962087	0.0849978933333333	0.13118908	0.12726851	0.12927059	0.129242726666667
162	C05585	138.031695	2,5-Dihydroxybenzaldehyde	Phenols	+	5.085466667	0.09278851	0.07918289	0.06098727	0.07765289	0.04509465	0.05115059	0.01101076	0.035752	0.09082407	0.06060291	0.04197691	0.0644679633333333	0.03000265	0.06673347	0.04797738	0.0482378333333333
163	C16700	138.031695	3,4-Dihydroxybenzaldehyde;Protocatechuic aldehyde; 3,4-Dihydroxybenzaldehyde	Phenols	+	4.292492963	0.27346435	0.23335650	0.30160236	0.269474403333333	0.01634465	0.01391796	0.30708266	0.112448423333333	0.25541869	0.28473400	0.26964625	0.26993298	0.21080462	0.24552352	0.22779493	0.228041023333333
164	C06728	138.06808	3-Ethyl-1,2-benzenediol	Phenols	+	0.7387	0.1450691	0.1124529	0.1437754	0.1337658	0.1234864	0.1191378	0.1238505	0.122158233333333	0.1212483	0.1185200	0.1484391	0.129402466666667	0.1236223	0.1294469	0.1264727	0.126513966666667
165	C07084	138.06808	Styrene-cis-2,3-dihydrodiol		+	5.119033333	0.003373627	0.009650951	0.008762563	0.00726238033333333	0.009964873	0.013481480	0.006534989	0.00999378066666667	0.016768699	0.010074556	0.006616779	0.0111533446666667	0.007067099	0.010648994	0.008819952	0.00884534833333333
166	C10832	138.031695	Sesamol	Phenols	+	3.34005	0.003497610	0.005732960	0.005597325	0.00494263166666667	0.006471029	0.004943791	0.011147353	0.00752072433333333	0.005484734	0.010233137	0.006450749	0.00738954	0.004827798	0.009044408	0.006891255	0.00692115366666667
167	C07880	392.29266	Ursodeoxycholic acid	Steroids	+	11.47265973	0.030791546	0.025950644	0.018935986	0.0252260586666667	0.033757246	0.006379278	0.012259908	0.0174654773333333	0.005480748	0.026886736	0.017070454	0.0164793126666667	0.018570907	0.029708646	0.024021320	0.024100291
168		374.282095	Ginkgolic acid C17:1	Phenols	+	11.46296667	7.988405e-05	7.469269e-05	7.352506e-05	7.60339333333333e-05	1.449327e-01	9.719191e-02	1.541843e-01	0.13210297	1.221587e-01	1.528568e-01	1.609227e-01	0.145312733333333	1.902005e-01	1.289349e-01	1.602195e-01	0.159784966666667
169	C00740	105.042594	D-Serine	Alkaloids	+	0.655383333	0.07627905	0.14594896	0.13335754	0.118528516666667	0.07024895	0.15268975	0.12333490	0.115424533333333	0.08394476	0.10976786	0.08309800	0.0922702066666667	0.11071876	0.09606885	0.10354971	0.103445773333333
170	C06772	105.078979	Diethanolamine	Alkaloids	+	1.051216667	0.0037794900	0.0027183692	0.0021363678	0.00287807566666667	0.0007155247	0.0031199023	0.0018753764	0.00190360113333333	0.0026006599	0.0019686360	0.0018339483	0.00213441473333333	0.0015738762	0.0026770136	0.0021137122	0.002121534
171	C07195	267.096755	Vidarabine	Purine nucleosides	+	2.2804	29.282417	6.234473	35.822259	23.7797163333333	5.023947	51.250832	15.466948	23.913909	35.995884	15.438516	5.659459	19.0312863333333	16.964725	38.098691	27.306923	27.4567796666667
172	C07913	244.193948	Xylometazoline	Benzene and substituted derivatives	+	11.61048333	0.001962649	0.018975209	0.010493472	0.01047711	0.011965513	0.011946588	0.010692617	0.011534906	0.004812480	0.013348703	0.007786336	0.008649173	0.015624977	0.007048091	0.011427776	0.011366948
173	C17425	244.109945	Linderalactone	Sesquiterpenoids	+	8.737366667	0.012296426	0.011525754	0.007233241	0.010351807	0.006235293	0.002920141	0.007097361	0.00541759833333333	0.003896054	0.011839861	0.001518315	0.00575141	0.008361471	0.002311999	0.005401088	0.005358186
174	C17447	244.182715	Panaxynol	Miscellaneous	+	12.56613333	0.01132018	0.02230751	0.05513220	0.02958663	0.04720447	0.04879605	0.04604485	0.0473484566666667	0.03833386	0.03300864	0.05197089	0.0411044633333333	0.02971295	0.04283416	0.03613401	0.03622704
175	C01772	164.047345	2-Hydroxycinnamic acid	Phenylpropanoids	+	5.442483333	0.014790624	0.038991171	0.021275361	0.025019052	0.014980910	0.026773368	0.007890766	0.016548348	0.014323451	0.012118844	0.012240012	0.0128941023333333	0.043635880	0.026481417	0.035241148	0.0351194816666667
176	C06578	164.08373	4-Isopropylbenzoic acid	Prenol lipids	+	8.995883333	0.021680520	0.011326524	0.008501720	0.0138362546666667	0.005344724	0.009527479	0.006387526	0.00708657633333333	0.008218199	0.014036294	0.010553324	0.010935939	0.013270564	0.007028304	0.010215841	0.0101715696666667
177	C10438	148.05243	Cinnamic acid	Cinnamic acids and derivatives	+	8.6164355	0.024317556	0.017842280	0.010156537	0.017438791	0.024761995	0.008422032	0.016763754	0.0166492603333333	0.013240433	0.017860245	0.015437687	0.0155127883333333	0.011268221	0.024159777	0.017576883	0.0176682936666667
178	C06577	148.088815	4-Isopropylbenzaldehyde	Phenols	+	10.55668333	0.013202276	0.016215173	0.012858919	0.0140921226666667	0.008335689	0.003967522	0.013676121	0.00865977733333333	0.006617292	0.010532798	0.008426811	0.00852563366666667	0.007903901	0.007793664	0.007849961	0.00784917533333333
179	C02274	148.05243	3,4-Dihydrocoumarin	Coumarins	+	6.679833333	0.02879922	0.03495127	0.04461277	0.0361210866666667	0.02884511	0.03144829	0.03398079	0.03142473	0.02799470	0.04071014	0.01795884	0.0288878933333333	0.05081130	0.03148797	0.04135521	0.04121816
180	C18081	216.04226	Sphondin	Coumarins	+	8.741166667	0.002370980	0.002165024	0.005185907	0.003240637	0.004276143	0.002818266	0.005731155	0.004275188	0.003594394	0.001437598	0.002874453	0.00263548166666667	0.007586015	0.007352750	0.007471869	0.00747021133333333
181	C01879	129.042594	5-oxoproline	Amino acid and derivatives	+	0.560733333	0.1852702	0.2827662	0.3954296	0.287822	0.1687856	0.3184906	0.2909244	0.2594002	0.1488693	0.3871933	0.1337184	0.223260333333333	0.2414960	0.2458313	0.2436177	0.243648333333333
182	C17756	151.063329	Leukoaminochrome	Indoles and derivatives	+	2.416983333	0.09779097	0.10540367	0.11431381	0.10583615	0.12596719	0.17569936	0.19341133	0.16502596	0.13867976	0.15978800	0.13454338	0.144337046666667	0.12225512	0.13700302	0.12947229	0.12957681
183	C00009	97.976897	Phosphoric acid	Organic acids	+	0.64835	1.4627723	0.6425517	0.6789339	0.928085966666667	1.6528777	0.5627328	0.7504802	0.9886969	1.6600960	0.6368765	1.3728090	1.2232605	1.1071499	0.9939976	1.0517781	1.0509752
184	C00318	161.105194	L-Carnitine	Organonitrogen compounds	+	0.68835	0.07909294	0.01860072	0.05920504	0.0522995666666667	0.04929656	0.02592107	0.03129789	0.0355051733333333	0.04393489	0.02486782	0.03429453	0.0343657466666667	0.05241925	0.02710375	0.04003081	0.03985127
185	C02656	160.07356	Pimelic acid	Fatty Acyls	+	0.551616667	0.13699908	0.18263779	0.30220820	0.20728169	0.11226445	0.25452825	0.20854070	0.1917778	0.10073127	0.22974862	0.09152922	0.140669703333333	0.14588779	0.18107096	0.16310525	0.163354666666667
186	C08298	160.048408	Tricholomic acid	Carboxylic acids and derivatives	+	3.608566667	0.006829355	0.004558889	0.001061724	0.00414998933333333	0.003331017	0.002316963	0.001206197	0.00228472566666667	0.002098732	0.002740870	0.004350636	0.00306341266666667	0.002779641	0.004577304	0.003659353	0.00367209933333333
187	C12290	130.09938	Ethyl isovalerate	Miscellaneous	+	1.190583333	0.05354239	0.04871734	0.04906580	0.0504418433333333	0.03347062	0.16032370	0.15941623	0.11773685	0.06666158	0.04866406	0.08018247	0.06516937	0.03766292	0.26725421	0.15001648	0.151644536666667
188	C02505	135.068414	2-Phenylacetamide	Benzene and substituted derivatives	+	2.5228	0.01865407	0.58306005	4.53806724	1.71326045333333	0.57801918	1.92635902	1.62690533	1.37709451	4.10435858	1.60456232	0.02367864	1.91086651333333	0.80362040	1.13919135	0.96783706	0.97021627
189	C06075	136.1252	Terpinolene	Monoterpenoids	+	10.57346667	0.010637840	0.019358957	0.025710892	0.0185692296666667	0.007544107	0.005716751	0.010230695	0.00783051766666667	0.023329078	0.015663812	0.015613739	0.0182022096666667	0.021056138	0.011862494	0.016557121	0.0164919176666667
190	C01020	139.026944	6-hydroxynicotinic acid	Nicotinic acid derivatives	+	3.941666667	0.011731053	0.014000163	0.012198512	0.0126432426666667	0.005508487	0.006260438	0.016727667	0.009498864	0.010864096	0.018033526	0.007794811	0.012230811	0.014437623	0.008634655	0.011597874	0.0115567173333333
191	C18620	139.026944	3-Hydroxypicolinic acid	Pyridines and derivatives	+	4.145616667	0.006736769	0.009365575	0.019196698	0.0117663473333333	0.010528370	0.006687302	0.008271603	0.00849575833333333	0.016715058	0.021292428	0.006105264	0.01470425	0.017517226	0.007298121	0.012516384	0.0124439103333333
192		156.11503	Delta-Nonalactone	Miscellaneous	+	0.529283333	0.07101424	0.04112722	0.04592068	0.05268738	0.03543266	0.05209080	0.04067531	0.0427329233333333	0.03708602	0.05863405	0.03064112	0.0421203966666667	0.07789563	0.03963039	0.05917008	0.0588987
193	C01250	173.068809	N-Acetyl-L-glutamate 5-semialdehyde	Carboxylic acids and derivatives	+	1.51005	0.04357513	0.04293576	0.03279994	0.0397702766666667	0.03046950	0.06200368	0.03296044	0.0418112066666667	0.06770019	0.05983222	0.03340604	0.05364615	0.04764935	0.04686627	0.04726617	0.0472605966666667
194	C18487	173.084064	1,2,5,6-Tetrahydro-4H-pyrrolo[3,2,1-ij]quinolin-4-one	Quinolines and derivatives	+	10.55668333	0.002437825	0.007950176	0.005195228	0.00519440966666667	0.005477022	0.006192818	0.012938110	0.00820265	0.010620314	0.003911482	0.007422417	0.007318071	0.002372098	0.012167075	0.007165401	0.007234858
195	C00758	202.02661	Bergaptol	Coumarins	+	7.435066667	0.0041866047	0.0034791669	0.0050159356	0.00422723573333333	0.0049489142	0.0013727605	0.0009108485	0.00241084106666667	0.0040114320	0.0012599066	0.0038149523	0.00302876363333333	0.0061988364	0.0047833972	0.0055061769	0.00549613683333333
196	C02236	201.993596	4-Sulfobenzoate		+	4.682683333	0.10809622	0.04270085	0.03207179	0.0609562866666667	0.01917677	0.02863238	0.03271345	0.0268408666666667	0.02113547	0.03080353	0.04431438	0.03208446	0.02758956	0.02597511	0.02679953	0.0267880666666667
197	C10744	202.074228	Vasicinone	Alkaloids	+	8.72735	0.003962453	0.005053917	0.006750222	0.00525553066666667	0.007883783	0.002842946	0.006097102	0.00560794366666667	0.007086691	0.003767811	0.011041733	0.007298745	0.007240411	0.008453998	0.007834301	0.00784290333333333
198		202.09938	Demethoxyencecalin	Phenols	+	11.79861667	0.02113273	0.05335364	0.01497227	0.0298195466666667	0.10070162	0.02392669	0.04225816	0.0556288233333333	0.02882608	0.04331419	0.03304713	0.0350624666666667	0.03874736	0.02476224	0.03190358	0.0318043933333333
199	C09684	204.1878	Alpha-caryophyllene	Sesquiterpenoids	+	11.58098333	0.02354582	0.01690162	0.02568075	0.02204273	0.04495285	0.01557305	0.02637632	0.0289674066666667	0.04066006	0.01893096	0.02243565	0.0273422233333333	0.02585592	0.02544791	0.02565627	0.0256533666666667
200	C07070	204.072119	Levamisole	Imidazothiazoles	+	12.03583333	0.04721539	0.06444407	0.03954067	0.0504000433333333	0.06486190	0.07087008	0.04216016	0.05929738	0.06051239	0.08126400	0.03546583	0.05908074	0.08799330	0.04087019	0.06493305	0.0645988466666667
201	C09629	204.1878	trans-Caryophyllene	Sesquiterpenoids	+	12.1185	0.01948761	0.01879334	0.01626031	0.01818042	0.02352062	0.01802769	0.03652566	0.0260246566666667	0.02598313	0.02108468	0.02578939	0.0242857333333333	0.01430962	0.03620210	0.02502301	0.0251782433333333
202	C10760	204.126263	N-Methylcytisine	Alkaloids	+	1.136712353	0.0039138217	0.0026400352	0.0038618161	0.003471891	0.0055808594	0.0009660326	0.0058065016	0.00411779786666667	0.0029181353	0.0054723649	0.0021240088	0.00350483633333333	0.0019792718	0.0026360791	0.0023006906	0.00230534716666667
203	C02666	178.062995	Coniferylaldehyde	Phenylpropanoids	+	6.780533333	0.15782092	0.09199497	0.09322669	0.114347526666667	0.07636438	0.08688274	0.07057160	0.0779395733333333	0.04637151	0.05697548	0.03612040	0.04648913	0.08406704	0.05371715	0.06921498	0.0689997233333333
204		178.062995	Mellein	Coumarins	+	6.445383333	0.02850046	0.13092269	0.09207453	0.08383256	0.01483363	0.09098276	0.07622302	0.0606798033333333	0.01109143	0.07536860	0.02963625	0.03869876	0.04420792	0.06576409	0.05475675	0.0549095866666667
205	C00588	183.066046	Phosphorylcholine	Cholines	+	0.665866667	1.6660711	0.5072196	0.3708182	0.8480363	1.4793392	0.6111098	0.3553559	0.8152683	1.3787984	0.3898516	1.3119894	1.0268798	0.8353013	0.9582336	0.8954604	0.896331766666667
206	C01092	187.120844	8-Amino-7-oxononanoic acid	Alkaloids	+	1.510066667	0.022910217	0.005741094	0.005763135	0.011471482	0.013251894	0.005054543	0.004474455	0.00759363066666667	0.019669455	0.004840964	0.005288580	0.00993299966666667	0.011007942	0.016500825	0.013695965	0.0137349106666667
207	C05548	187.084459	2-Keto-6-acetamidocaproate	Keto acids and derivatives	+	1.47715	0.18103705	0.06081359	0.06262848	0.10149304	0.12893475	0.06414798	0.04908459	0.08072244	0.14845237	0.04512807	0.14302510	0.112201846666667	0.09148375	0.07714106	0.08446503	0.08436328
208	C06559	187.062473	Deethylatrazine	Triazines	+	3.809966667	0.3254434	1.1755476	0.9761361	0.825709033333333	0.5256735	1.3794363	1.6666689	1.1905929	0.6776422	1.4190482	0.7046988	0.9337964	0.9633494	0.9604010	0.9619072	0.961885866666667
209	C00624	189.063724	N-Acetyl-L-glutamic acid	Amino acid and derivatives	+	3.74675	0.004892195	0.004377288	0.003317847	0.00419577666666667	0.003696119	0.004200700	0.005246784	0.004381201	0.005618955	0.006351754	0.004747350	0.00557268633333333	0.007932994	0.005884228	0.006930409	0.006915877
210	C01717	189.042594	Kynurenic acid	Alkaloids	+	4.36405	0.021699575	0.007673112	0.006445493	0.0119393933333333	0.064674279	0.007183869	0.118643075	0.0635004076666667	0.008109548	0.010387833	0.008387797	0.008961726	0.090860316	0.010206074	0.051391159	0.050819183
211	C00944	190.04774	3-Dehydroquinate	Alcohols and polyols	+	10.56371667	0.01705985	0.01380443	0.02189643	0.0175869033333333	0.04678943	0.02798124	0.02097091	0.03191386	0.02774902	0.02348909	0.02206276	0.0244336233333333	0.01579148	0.03319414	0.02430771	0.02443111
212	C11052	190.062995	7-Ethoxycoumarin	Coumarins	+	10.5655	0.011084901	0.017422499	0.034153144	0.020886848	0.015427015	0.014859956	0.011787676	0.0140248823333333	0.023113769	0.007553818	0.034322752	0.0216634463333333	0.023358730	0.052889772	0.037810153	0.0380195516666667
213		190.062995	Altechromone A	Phenols	+	8.246916667	0.012956651	0.006756669	0.007407849	0.00904038966666667	0.006009148	0.005138044	0.006541205	0.00589613233333333	0.011008023	0.006592524	0.006596053	0.00806553333333333	0.006385944	0.010248018	0.008275905	0.008303289
214	C16778	196.07356	Cantharidin	Monoterpenoids	+	6.0265	0.01013021	0.01308381	0.01568149	0.01296517	0.02088399	0.01330448	0.02854453	0.020911	0.01536354	0.02265519	0.02148722	0.0198353166666667	0.03476632	0.02164686	0.02834617	0.0282531166666667
215	C05619	210.052825	3-(3,4-Dihydroxy-5-methoxy)-2-propenoic acid	Cinnamic acids and derivatives	+	4.100283333	0.006884885	0.006942428	0.005249900	0.006359071	0.004713490	0.002802964	0.003821630	0.00377936133333333	0.007590109	0.004622734	0.005875836	0.00602955966666667	0.006644662	0.010406027	0.008485341	0.00851201
216	C09696	210.104465	Lactaroviolin	Prenol lipids	+	10.50633333	0.004847136	0.006062491	0.005294375	0.005401334	0.004709284	0.003590297	0.003018201	0.003772594	0.003140510	0.002348479	0.006231488	0.00390682566666667	0.010331036	0.006552386	0.008481911	0.008455111
217	C15608;C10043	222.06808	Flavone	Flavonoids	+	4.128633333	0.005206092	0.008171967	0.009217018	0.00753169233333333	0.016373706	0.008594998	0.011283164	0.012083956	0.008367702	0.011262661	0.014696510	0.011442291	0.016887951	0.016259703	0.016580521	0.0165760583333333
218	C09676	222.198365	Guaiol	Sesquiterpenoids	+	12.10071667	6.534739e-03	7.469269e-05	7.903904e-03	0.00483777856333333	3.281135e-03	4.810882e-03	7.348988e-05	0.00272183562666667	1.508381e-03	4.240206e-03	6.057514e-03	0.003935367	6.248612e-03	4.220677e-03	5.256220e-03	0.00524183633333333
219	C17480	222.052825	Isofraxidin	Phenylpropanoids	+	4.249083333	0.002924560	0.003742665	0.006095002	0.00425407566666667	0.005875212	0.003042930	0.012794951	0.00723769766666667	0.005393518	0.004091208	0.004214954	0.00456656	0.008774802	0.009095244	0.008931621	0.008933889
220	C11512	224.141245	Methyl jasmonate	Fatty Acyls	+	11.3	0.010863304	0.011609445	0.009301754	0.010591501	0.014470305	0.007171696	0.014864398	0.0121687996666667	0.015587515	0.018874638	0.015513527	0.01665856	0.009871941	0.014534700	0.012153731	0.0121867906666667
221	C02099	224.08373	2,3-Dihydro-2-phenyl-4H-benzopyran-4-one	Flavonoids	+	4.928733333	0.019073742	0.011952777	0.021849109	0.0176252093333333	0.008194671	0.013389163	0.025887228	0.0158236873333333	0.012827852	0.021827516	0.012554871	0.0157367463333333	0.009115154	0.014736889	0.011866231	0.0119060913333333
222		224.10486	3,4,5-Trimethoxycinnamyl alcohol	Phenylpropanoids	+	10.40463333	0.02568499	0.01601316	0.02703531	0.0229111533333333	0.01147291	0.01336192	0.01763785	0.01415756	0.01838170	0.01885224	0.02411134	0.0204484266666667	0.01199718	0.01591765	0.01391572	0.0139435166666667
223	C02700	236.079708	N'-Formylkynurenine	Amino acid and derivatives	+	9.5123	0.006586892	0.004671111	0.004333486	0.005197163	0.006672472	0.004030828	0.005826612	0.00550997066666667	0.007091030	0.008798541	0.004570999	0.00682019	0.008332969	0.004704891	0.006557527	0.00653179566666667
224	C14131	242.094295	4',7-Isoflavandiol	Flavonoids	+	11.34548333	0.005823502	0.007909689	0.008446834	0.00739334166666667	0.016190426	0.009545340	0.003957420	0.00989772866666667	0.003821314	0.012984597	0.005062658	0.007289523	0.009522828	0.010642207	0.010070618	0.010078551
225	C01727	242.080376	Lumichrome	Alkaloids	+	6.696616667	7.988405e-05	2.177640e-02	1.024646e-02	0.0107009146833333	8.169222e-03	3.483315e-02	1.932526e-02	0.0207758773333333	1.727550e-02	3.206074e-02	1.454290e-02	0.0212930466666667	2.318618e-02	1.713739e-02	2.022614e-02	0.0201832366666667
226	C10257	242.094295	Lusianthridin	Miscellaneous	+	9.986066667	0.007872394	0.002235722	0.005005363	0.00503782633333333	0.004796657	0.001609892	0.005287098	0.00389788233333333	0.001992396	0.002071635	0.007110479	0.00372483666666667	0.005502800	0.002917910	0.004237854	0.00421952133333333
227	C00475	243.085522	Cytidine	Nucleotide and its derivates	+	0.704328709	0.1161323	0.1127385	0.2621432	0.163671333333333	0.1527551	0.2740890	0.3208367	0.249226933333333	0.1992051	0.2659443	0.2838628	0.249670733333333	0.2227119	0.1658371	0.1948797	0.194476233333333
228	C00559	251.10184	Deoxyadenosine	Nucleotide and its derivates	+	4.0377	0.005587752	0.007534888	0.004058647	0.00572709566666667	0.002883454	0.010373375	0.002787670	0.00534816633333333	0.004072988	0.002553976	0.002272468	0.00296647733333333	0.003888193	0.002469949	0.003194159	0.00318410033333333
229	C05198	251.10184	5'-Deoxyadenosine	Nucleotide and its derivates	+	2.408591667	0.03975433	0.03480289	0.04524580	0.03993434	0.10755648	0.26585238	0.20693421	0.19344769	0.17639828	0.23222316	0.20580868	0.20481004	0.17131718	0.14883687	0.16031627	0.160156773333333
230	C08431	251.10184	Cordycepin	Nucleotide and its derivates	+	2.34785	0.03975433	0.03480289	0.04524580	0.03993434	0.10755648	0.26585238	0.20693421	0.19344769	0.17639828	0.23222316	0.20580868	0.20481004	0.17131718	0.14883687	0.16031627	0.160156773333333
231	C09053	270.08921	Alloimperatorin	Coumarins	+	8.82855	0.01991092	0.02177791	0.01182214	0.01783699	0.03850544	0.00889968	0.01798941	0.0217981766666667	0.02028037	0.01034247	0.01724909	0.01595731	0.01795725	0.01281110	0.01543893	0.0154024266666667
232	C05904	270.052825	Pelargonidin	Flavonoids	+	8.983633333	0.007453514	0.004630288	0.004163632	0.00541581133333333	0.008429998	0.006223597	0.005570945	0.00674151333333333	0.003643415	0.007808102	0.003366905	0.004939474	0.004426894	0.009326518	0.006824593	0.006859335
233	C14313	270.052825	3',4',7-Trihydroxyisoflavone	Flavonoids	+	8.9791	0.013931768	0.015483862	0.003617112	0.011010914	0.007296287	0.006189194	0.017579290	0.0103549236666667	0.005260075	0.005999928	0.014507207	0.00858907	0.009233768	0.005852442	0.007579078	0.007555096
234	C10113	270.052825	Norwogonin	Flavonoids	+	11.83218333	0.0269754494	0.0111573855	0.0133100704	0.0171476351	0.0337212301	0.0228767133	0.0073383179	0.0213120871	0.0141233200	0.0102954349	0.0214142606	0.0152776718333333	0.0000775143	0.0142150038	0.0069563004	0.0070829395
235	C16225	272.10486	Vestitol	Flavonoids	+	6.512016667	0.014419505	0.012697181	0.024071646	0.0170627773333333	0.021107452	0.009979783	0.004697937	0.0119283906666667	0.010086660	0.002538464	0.028325852	0.0136503253333333	0.032556859	0.014947174	0.023939350	0.023814461
236	C02537	272.17763	17alpha-Estradiol	Steroids and steroid derivatives	+	10.94786667	0.011390805	0.013897368	0.009098916	0.011462363	0.018248549	0.004172312	0.007433041	0.00995130066666667	0.005888547	0.004684480	0.004982750	0.005185259	0.008792156	0.010679460	0.009715740	0.00972911866666667
237	C10372	272.10486	9-Methoxy-alpha-lapachone	Quinones	+	6.514016667	0.01435791	0.01629762	0.02895291	0.01986948	0.05045447	0.04583451	0.05081196	0.0490336466666667	0.05145980	0.01343081	0.04621808	0.03703623	0.02031154	0.02443202	0.02232797	0.0223571766666667
238	C08578	272.068475	Butein	Chalcones	+	7.06635	0.004871146	0.006084535	0.007967674	0.006307785	0.005218192	0.008162375	0.008216708	0.00719909166666667	0.006000792	0.007699001	0.006487528	0.006729107	0.004580518	0.005196924	0.004882168	0.00488653666666667
239	C01263	272.068475	Glycinol	Flavonoids	+	6.545583333	0.010058061	0.009183417	0.022397660	0.0138797126666667	0.010065871	0.013614926	0.013590255	0.012423684	0.004121531	0.011194844	0.007831749	0.00771604133333333	0.009110515	0.017859542	0.013391974	0.0134540103333333
240	C18218	272.235145	16-Hydroxy hexadecanoic acid	Lipids	+	6.514016667	0.016827054	0.009053266	0.007791533	0.011223951	0.021680186	0.006412588	0.052641627	0.026911467	0.031064674	0.014399939	0.004613149	0.0166925873333333	0.011263682	0.042211400	0.026408365	0.0266278156666667
241	C06528	294.173213	Cinchonine	Alkaloids	+	11.99408333	0.01703749	0.03239158	0.01205850	0.0204958566666667	0.04442094	0.03402841	0.02860854	0.0356859633333333	0.04230813	0.01855791	0.03370248	0.03152284	0.04153844	0.02562372	0.03375039	0.0336375166666667
242	C14766	294.219495	9-OxoODE	Fatty Acyls	+	11.97805	0.010683235	0.011256003	0.023114687	0.015017975	0.012102436	0.008150007	0.015353847	0.0118687633333333	0.011459147	0.015904750	0.015801741	0.014388546	0.017189919	0.020688795	0.018902153	0.0189269556666667
243	C11635	294.173213	Tombozine	Alkaloids	+	8.307783333	0.000957630	0.001720969	0.002672882	0.001783827	0.003758290	0.001694574	0.004002369	0.00315174433333333	0.006579108	0.002292313	0.005182525	0.00468464866666667	0.005098054	0.005736553	0.005410516	0.005415041
244	C14827	312.23006	(10E,12Z)-(9S)-9-Hydroperoxyoctadeca-10,12-dienoic acid	Fatty Acyls	+	11.95935	0.02018201	0.02289387	0.02318270	0.0220861933333333	0.02247775	0.02777307	0.05038157	0.03354413	0.03453708	0.02141517	0.02542267	0.0271249733333333	0.03258588	0.02188205	0.02734784	0.0272719233333333
245	C04717	312.23006	13-HPODE;13-L-Hydroperoxylinoleic acid	Lipids	+	11.97805	0.02018201	0.02289387	0.02318270	0.0220861933333333	0.02247775	0.02777307	0.05038157	0.03354413	0.03453708	0.02141517	0.02542267	0.0271249733333333	0.03349456	0.02188205	0.02781185	0.0277294866666667
246	C19827	294.219495	Colneleate	Fatty Acyls	+	11.96606667	0.05041349	0.02967925	0.02772664	0.0359397933333333	0.04727617	0.02908010	0.04022636	0.0388608766666667	0.02963190	0.03135876	0.04900381	0.0366648233333333	0.02867970	0.05103047	0.03961737	0.0397758466666667
247	C11379	294.173213	(-)-Cinchonidine	Alkaloids	+	11.99408333	0.06869018	0.08950736	0.11480605	0.0910011966666667	0.05724910	0.16858477	0.06774811	0.09786066	0.05680948	0.07664206	0.06999706	0.0678162	0.05127310	0.08366988	0.06712693	0.0673566366666667
248	C10462	294.18311	6-Gingerol; 6-Gingerol;[6]-Gingerol;Gingerol	Phenols	+	11.98623333	0.01916218	0.01850485	0.01575620	0.0178077433333333	0.01770689	0.02815576	0.01851342	0.02145869	0.02273603	0.02456247	0.02847675	0.0252584166666667	0.02958831	0.02657914	0.02811575	0.0280944
249	C11045	294.121573	Asp-Phe methyl ester;Aspartame	Carboxylic acids and derivatives	+	3.05875	0.015772780	0.008386302	0.015646433	0.013268505	0.021454046	0.020944985	0.022331847	0.0215769593333333	0.041210265	0.024929858	0.039181582	0.035107235	0.023511225	0.026857504	0.025148788	0.0251725056666667
250	C00170	297.089561	5'-S-Methyl-5'-thioadenosine	Nucleotide and its derivates	+	3.994316667	8.81682749	0.03202758	0.04128589	2.96338032	7.08152337	6.31168317	0.02860286	4.47393646666667	12.32932530	10.24421933	0.01491858	7.52948773666667	0.02133111	9.73647558	4.77556574	4.84445747666667
251	C00106	112.027278	Uracil	Nucleotide and its derivates	+	1.9101	0.096042559	0.048806878	0.089262322	0.078037253	0.036518630	0.020242007	0.003342520	0.0200343856666667	0.027683314	0.058013573	0.003579176	0.0297586876666667	0.025796981	0.045060068	0.035223646	0.0353602316666667
252	C00319	299.282429	Sphingosine	Organonitrogen compounds	+	11.94763333	0.019575528	0.008596637	0.008059784	0.0120773163333333	0.017180444	0.004604473	0.010451314	0.0107454103333333	0.006016369	0.009429271	0.016410684	0.0106187746666667	0.012952517	0.007103356	0.010090162	0.0100486783333333
253	C16512	299.282429	Palmitoylethanolamide	Carboximidic acids and derivatives	+	12.61295	0.1318902	0.1367430	0.1570907	0.141907966666667	0.1533757	0.0917716	0.1259311	0.1236928	0.1303572	0.1403949	0.1670064	0.1459195	0.1452763	0.1216556	0.1337173	0.133549733333333
254	C08019	301.131409	Oxymorphone	Phenanthrenes and derivatives	+	11.18418333	0.7769327	0.6403464	0.7571572	0.7248121	0.5720517	0.5722999	0.6707820	0.605044533333333	0.5809425	0.6268943	0.7169761	0.6416043	0.7176400	0.6378394	0.6785890	0.6780228
255	C05908	302.042655	Delphinidin	Flavonoids	+	6.858283333	0.012952096	0.011045291	0.005995756	0.00999771433333333	0.008286652	0.005959505	0.004464656	0.00623693766666667	0.021801363	0.004757900	0.008207676	0.0115889796666667	0.010018268	0.015747129	0.012821769	0.0128623886666667
256	C10177	302.042655	Robinetin	Flavonoids	+	6.828133333	0.30080177	0.21400473	0.25599745	0.25693465	0.10322168	0.29669538	0.38245739	0.260791483333333	0.11253690	0.01788213	0.12136090	0.0839266433333333	0.11700423	0.12218273	0.11953848	0.119575146666667
257	C01851	303.147059	Scopolamine	Alkaloids	+	6.858283333	0.016768149	0.005105159	0.032241550	0.018038286	0.002581078	0.011792640	0.012786268	0.00905332866666667	0.002880798	0.029259663	0.013861326	0.015333929	0.012899673	0.003248426	0.008176716	0.00810827166666667
258	C08628	426.386165	Lupeol	Triterpenoids	+	11.90331667	7.198239e-03	2.514367e-02	1.098789e-02	0.0144432663333333	7.982872e-05	2.293822e-02	1.252511e-02	0.0118477195733333	6.550176e-03	1.595607e-02	4.035710e-03	0.00884731866666667	2.802723e-02	2.655107e-02	2.730487e-02	0.02729439
259	C17901	426.386165	Simiarenol	Triterpenoids	+	12.65455	0.004361206	0.008868274	0.006336907	0.006522129	0.010364420	0.007970210	0.013365212	0.010566614	0.013709868	0.018720424	0.016848387	0.0164262263333333	0.004973597	0.024965266	0.014756788	0.0148985503333333
260	C19833	426.386165	Germanicol	Triterpenoids	+	12.63101667	0.004361206	0.008868274	0.006336907	0.006522129	0.010364420	0.007970210	0.013365212	0.010566614	0.013709868	0.018720424	0.020610332	0.017680208	0.004973597	0.024965266	0.014756788	0.0148985503333333
261	C00020	347.063087	Adenosine 5'-monophosphate	Nucleotide and its derivates	+	1.383466667	2.771653	1.352430	1.401457	1.84184666666667	1.942347	2.022968	1.758725	1.90801333333333	3.096866	1.637445	2.186274	2.30686166666667	1.769033	2.314631	2.036030	2.039898
262		150.06808	Acetic acid m-cresyl ester	Phenols	+	7.278516667	0.007151007	0.004270370	0.005533791	0.00565172266666667	0.005655108	0.007095403	0.003394100	0.005381537	0.003876372	0.006517907	0.003485132	0.00462647033333333	0.006123224	0.006295824	0.006207693	0.00620891366666667
263	C02576	150.104465	Perillyl aldehyde	Prenol lipids	+	10.86156667	0.05675503	0.01354844	0.06067855	0.0436606733333333	0.03024674	0.01917214	0.02270032	0.0240397333333333	0.03342410	0.02720648	0.05340513	0.0380119033333333	0.03646001	0.01811575	0.02748303	0.02735293
264	C09868	150.104465	(R)-Menthofuran	Prenol lipids	+	5.14695	0.06729001	0.06834059	0.05492874	0.06351978	0.05009674	0.07589916	0.04518752	0.05706114	0.02691229	0.02032711	0.03580754	0.0276823133333333	0.07455506	0.04212855	0.05868677	0.0584567933333333
265	C05629	150.06808	Hydrocinnamic acid	Phenylpropanoids	+	11.247	0.008501864	0.017035777	0.013183878	0.012907173	0.010862693	0.009143507	0.010777045	0.0102610816666667	0.013135637	0.012305962	0.008133304	0.0111916343333333	0.024581838	0.015690680	0.020230849	0.020167789
266	C03057	150.031695	2-Carboxybenzaldehyde	Phenols	+	3.071516667	0.12173222	0.14833335	0.13856923	0.1362116	0.08659596	0.16131218	0.10973822	0.119215453333333	0.04868596	0.09075456	0.10879655	0.08274569	0.11472976	0.12239199	0.11847946	0.118533736666667
267	C02646	150.06808	p-Coumaryl alcohol	Phenylpropanoids	+	4.145616667	0.43420875	0.57361809	0.40058751	0.46947145	0.40807697	0.50321402	0.41265252	0.441314503333333	0.36142756	0.30920564	0.01098673	0.227206643333333	0.40644478	0.42682659	0.41641918	0.416563516666667
268	C13846	283.287514	Octadecanamide	Fatty Acyls	+	13.02093333	0.3420819	0.2758222	0.6035012	0.4071351	0.3751320	0.4436378	0.5024721	0.440413966666667	0.3217982	0.2776048	0.4885631	0.362655366666667	0.3973221	0.3369164	0.3677620	0.3673335
269	C14748	320.235145	20-HETE	Fatty Acyls	+	13.27901667	0.01505905	0.09936045	0.07500700	0.0631421666666667	0.14903627	0.07500540	0.11317915	0.11240694	0.14452399	0.12758821	0.13089890	0.134337033333333	0.13039730	0.01140137	0.07216516	0.0713212766666667
270		338.24571	Kirenol	Diterpenoids	+	13.15803333	0.1591131	1.2090195	1.0446883	0.804273633333333	1.4429433	0.9528235	1.1261906	1.1739858	1.3097624	1.1553019	1.3049163	1.2566602	1.0882213	0.1621690	0.6350461	0.6284788
271	C00146	94.041865	Phenol	Phenols	+	2.091966667	0.13326200	0.26902468	0.12333606	0.17520758	0.16842547	0.71021844	0.07552026	0.318054723333333	0.08659319	0.11142680	0.04297064	0.08033021	0.28639757	0.10893185	0.19955257	0.198293996666667
272	C07605	326.10017	(-)-Bilobalide	Sesquiterpenoids	+	6.357769333	0.015866581	0.012945270	0.041289195	0.0233670153333333	0.015407416	0.011029925	0.022946724	0.016461355	0.018846503	0.006701526	0.014731255	0.013426428	0.018056490	0.018377949	0.018213813	0.018216084
273	C14985	328.09469	4',5,7-Trimethoxyflavone	Flavonoids	+	13.87093333	0.002554692	0.003365782	0.002065424	0.002661966	0.003419423	0.001921208	0.004105859	0.00314883	0.001949981	0.003032565	0.007224587	0.00406904433333333	0.004659317	0.002767869	0.003733715	0.00372030033333333
274		328.16746	Anwulignan	Lignans	+	11.59723333	0.011231739	0.009940837	0.015243162	0.0121385793333333	0.010450308	0.002835360	0.006137525	0.00647439766666667	0.007184649	0.014121573	0.009529126	0.0102784493333333	0.004762884	0.028408874	0.016334366	0.0165020413333333
275	C02353	329.052522	Adenosine 2',3'-cyclic phosphate	Purine nucleotides	+	1.855583333	0.0006511953	0.0048218229	0.0008269085	0.00209997556666667	0.0989565396	0.1550388891	0.1069157961	0.1203037416	0.0712210891	0.0725865598	0.0004170599	0.0480749029333333	0.0545165017	0.0528885604	0.0537198859	0.053708316
276	C01176	330.219495	17-Hydroxyprogesterone	Steroids and steroid derivatives	+	11.77258333	0.0082837492	0.0083335283	0.0090315282	0.0085496019	0.0115241722	0.0215339297	0.0057017432	0.0129199483666667	0.0000759318	0.0049423098	0.0055512668	0.00352316946666667	0.0092585890	0.0127349467	0.0109597973	0.0109844443333333
277	C17413	330.11034	Acetylshikonin	Quinones	+	6.394533333	0.02007368	0.03214929	0.01822661	0.0234831933333333	0.02230815	0.02869524	0.01965587	0.0235530866666667	0.02099740	0.02034446	0.02624798	0.0225299466666667	0.01943223	0.02144731	0.02041835	0.02043263
278	C06522	334.168128	Strychnine	Alkaloids	+	3.674	0.0008360703	0.0013366397	0.0007300826	0.000967597533333333	0.0023547665	0.0019860368	0.0007200750	0.00168695943333333	0.0013405251	0.0005343931	0.0007647475	0.000879888566666667	0.0029272142	0.0036963210	0.0033035889	0.00330904136666667
279	C00455	334.056605	beta-Nicotinamide mononucleotide	Nucleotide and its derivates	+	0.729483333	0.13310724	0.07933166	0.13419539	0.115544763333333	0.05315725	0.02157178	0.02455169	0.0330935733333333	0.05159554	0.01764734	0.04999424	0.0397457066666667	0.04171993	0.05140843	0.04646116	0.04652984
280	C09125	334.21441	Lathyrol	Diterpenoids	+	7.149766667	0.0105538735	0.0055260437	0.0040118735	0.00669726356666667	0.0052827644	0.0008231132	0.0038783847	0.00332808743333333	0.0048569412	0.0053589888	0.0039808037	0.00473224456666667	0.0033009857	0.0064220747	0.0048283343	0.0048504649
281	C09770	334.06887	Cedeodarin	Flavonoids	+	11.73148333	0.006403458	0.012672639	0.003419859	0.007498652	0.003883288	0.001390260	0.002668871	0.002647473	0.007112455	0.010497203	0.006653519	0.00808772566666667	0.001839100	0.016735194	0.009128702	0.009234332
282	C14828	314.24571	9,10-DHOME	Fatty Acyls	+	13.29651667	0.06960210	0.08131621	0.08228432	0.07773421	0.15377169	0.07980044	0.05007804	0.0945500566666667	0.08669353	0.12733537	0.09908261	0.104370503333333	0.04683996	0.08182002	0.06395795	0.0642059766666667
283	C04822	336.23006	8(R)-HPETE		+	11.5794	0.01926664	0.06445402	0.03544523	0.0397219633333333	0.04916671	0.01659767	0.03330892	0.0330244333333333	0.06145817	0.06340880	0.04719900	0.0573553233333333	0.08420328	0.01794841	0.05178064	0.0513107766666667
284	C10363	337.188924	Platyphylline	Alkaloids	+	9.281183333	0.0022646991	0.0034864595	0.0006098666	0.00212034173333333	0.0006666944	0.0002392958	0.0009058736	0.0006039546	0.0012290319	0.0015246382	0.0003155496	0.00102307323333333	0.0009429727	0.0036992550	0.0022917966	0.00231134143333333
285	C10383	337.188924	Sarracine	Alkaloids	+	13.14125	3.791584	34.869436	28.920421	22.527147	27.953448	15.111766	26.520343	23.1951856666667	33.235840	27.175885	33.773332	31.395019	20.728216	4.583847	12.827770	12.7132776666667
286		337.188924	3alpha,6beta-Ditigloyloxytropan-7beta-ol	Alkaloids	+	13.20838333	3.791584	25.252423	26.227870	18.423959	31.301974	15.111766	26.520343	24.311361	36.213863	27.175885	30.564210	31.317986	20.728216	4.583847	12.827770	12.7132776666667
287	C04677	338.062753	AICAR	Imidazole ribonucleosides and ribonucleotides	+	13.27901667	0.3352761	2.2448255	1.7655794	1.44856033333333	2.6089742	1.6691380	1.8041264	2.02741286666667	2.1699253	2.0334207	2.2899777	2.16444123333333	2.4518300	0.3455203	1.4210812	1.40614383333333
288	C10542	338.115425	Wighteone	Flavonoids	+	13.00698333	0.8423230	5.9293767	5.9132150	4.2283049	5.7980292	3.8862249	5.5455195	5.0765912	5.9072494	5.9970981	6.6123442	6.17223056666667	5.9727154	0.7399417	3.4119926	3.37488323333333
289		338.15181	8-Geranyloxypsoralen	Coumarins	+	13.2923	0.7560115	5.9293767	5.2682883	3.98455883333333	6.6763919	3.8862249	6.9202244	5.82761373333333	5.9072494	4.7613509	6.1476076	5.60540263333333	6.6451127	0.6917818	3.7317761	3.68955686666667
290	C17742	338.115425	Demethoxycurcumin	Phenols	+	4.910366667	0.006860628	0.002319438	0.006834473	0.00533817966666667	0.006036707	0.003251457	0.006232357	0.005173507	0.007799941	0.008215312	0.007188891	0.00773471466666667	0.007559879	0.006979169	0.007275706	0.00727158466666667
291	C22152	338.15181	Bergamotine	Coumarins	+	13.0338	4.299447e-02	3.103862e-02	7.352506e-05	0.02470220502	4.721147e-02	6.425219e-02	8.016246e-02	0.0638753733333333	4.698175e-02	3.474861e-02	8.050756e-02	0.0540793066666667	4.493133e-02	5.757489e-02	5.111865e-02	0.05120829
292	C20645	136.05243	Methyl benzoate	Phenols	+	10.72676667	0.0047624554	0.0014540759	0.0054342219	0.0038835844	0.0048378399	0.0048397026	0.0056653650	0.0051143025	0.0015561765	0.0008212431	0.0064658197	0.00294774643333333	0.0016313690	0.0070198977	0.0042683181	0.00430652826666667
293	C02918	136.063663	3-Carbamyl-1-methylpyridinium (1-Methylnicotinamide)	Pyridines and derivatives	+	6.359116667	0.1551837	0.1247646	0.1875676	0.155838633333333	0.1236647	0.1429558	0.1439938	0.136871433333333	0.1257857	0.1369681	0.1264924	0.129748733333333	0.1039291	0.1177121	0.1106741	0.110771766666667
294	C14087	136.05243	3-Methylsalicylaldehyde		+	10.55668333	0.03851499	0.01469936	0.01648136	0.0232319033333333	0.02076588	0.01905450	0.01828549	0.0193686233333333	0.03046406	0.02446365	0.01920723	0.0247116466666667	0.03563937	0.03649411	0.03605767	0.0360637166666667
295	C04203	136.100048	N,N-Dimethyl-1,4-phenylenediamine		+	2.556516667	0.121721391	0.002232254	0.006495388	0.043483011	0.004601714	0.002926107	0.003469243	0.003665688	0.002813655	0.125457160	0.004288326	0.0441863803333333	0.004415457	0.146262570	0.073830224	0.0748360836666667
296	C17237	254.072514	S-(Phenylacetothiohydroximoyl)-L-cysteine		+	11.56366667	0.006557329	0.016139116	0.027052053	0.0165828326666667	0.015205586	0.009830986	0.022013910	0.015683494	0.032300710	0.022288547	0.020272670	0.0249539756666667	0.027694775	0.014925305	0.021445886	0.021355322
297		254.05791	7,8-Dihydroxyflavone	Flavonoids	+	7.37515	0.004431868	0.001701820	0.004394429	0.00350937233333333	0.002329049	0.001924507	0.005538253	0.00326393633333333	0.003969832	0.008271313	0.002747740	0.004996295	0.005609354	0.002677945	0.004174834	0.00415404433333333
298	C09165	254.094295	Chalepensin	Coumarins	+	7.619683333	0.006496739	0.013780932	0.009411649	0.00989644	0.012223013	0.006302288	0.021502962	0.0133427543333333	0.012019641	0.006401640	0.008799963	0.009073748	0.010395525	0.005245721	0.007875407	0.00783888433333333
299	C08316	338.31848	Erucic acid	Fatty Acyls	+	13.279	0.9627193	8.6433956	7.3993153	5.66847673333333	5.3398262	5.5502438	7.2014467	6.03050556666667	9.1798832	8.7804586	9.6576739	9.20600523333333	8.1197431	1.2098629	4.7383075	4.6893045
300	C14772	338.24571	5,6-DHET	Fatty Acyls	+	13.03376667	0.003450749	0.011679345	0.028011612	0.0143805686666667	0.011701762	0.016823080	0.024018731	0.0175145243333333	0.006682784	0.004970769	0.017917388	0.00985698033333333	0.019870262	0.021459164	0.020647827	0.0206590843333333
301		338.24571	Sterebin E	Diterpenoids	+	13.1931	0.004630007	0.019851496	0.017790028	0.0140905103333333	0.025442468	0.011376943	0.008492236	0.0151038823333333	0.018531417	0.012196645	0.015284203	0.0153374216666667	0.019870262	0.002689900	0.011462839	0.0113410003333333
302	C14773	338.24571	8,9-DiHETrE	Fatty Acyls	+	13.03376667	0.4452335	6.5888034	5.5837873	4.2059414	7.5805594	4.6466913	6.5916779	6.2729762	9.4883962	7.8648180	6.9887011	8.11397176666667	6.7960755	0.7326323	3.8288541	3.78585396666667
303	C01235	342.116215	Galactinol	Organooxygen compounds	+	2.789716667	0.02255137	0.02481260	0.02524711	0.0242036933333333	0.01121928	0.02079307	0.03725637	0.0230895733333333	0.03221375	0.01473355	0.04532417	0.0307571566666667	0.02655735	0.03134638	0.02890095	0.0289348933333333
304		342.219495	Guggulsterone E&Z	Steroids	+	11.07695	0.024485009	0.006816313	0.009147567	0.013482963	0.014321005	0.034174604	0.023685084	0.024060231	0.010791072	0.025496991	0.010054214	0.0154474256666667	0.011144041	0.018624834	0.014804874	0.0148579163333333
305	C00942	345.047437	Guanosine 3',5'-cyclic monophosphate	Nucleotide and its derivates	+	2.25995	8.192419e-03	5.892215e-04	7.352506e-05	0.00295172185333333	1.101945e-01	2.861376e-01	1.218891e-01	0.1727404	1.697855e-01	1.374281e-01	2.045113e-03	0.103086237666667	1.075685e-01	9.785196e-02	1.028137e-01	0.10274472
306	C09241	348.147393	Serpentine	Alkaloids	+	5.807133333	0.002519880	0.013849166	0.001204412	0.00585781933333333	0.004751042	0.002581703	0.003516701	0.003616482	0.002753454	0.001930481	0.005878184	0.00352070633333333	0.010151082	0.004409862	0.007341547	0.00730083033333333
307	C00852	354.095085	Chlorogenic acid	Phenylpropanoids	+	5.273183333	0.055772612	0.031240243	0.056531391	0.047848082	0.008441990	0.008848782	0.020843291	0.0127113543333333	0.016310093	0.006506881	0.017940662	0.0135858786666667	0.016837344	0.028905360	0.022743000	0.022828568
308	C10486	354.11034	Licoisoflavone A	Flavonoids	+	10.97626667	2.588894e-03	1.512022e-03	7.367259e-04	0.0016125473	1.618665e-03	5.986403e-05	1.053156e-02	0.00407002967666667	1.472689e-03	8.160454e-04	7.717386e-05	0.000788636086666667	1.593800e-03	1.407141e-02	7.699884e-03	0.00778836466666667
309	C01527	354.095085	Scopolin	Phenylpropanoids	+	9.986066667	0.002150609	0.002348671	0.004111913	0.00287039766666667	0.004263876	0.001769636	0.004086378	0.00337329666666667	0.004176174	0.003086643	0.005340006	0.004200941	0.005389766	0.005768701	0.005575207	0.00557789133333333
310	C01850	360.08452	Rosmarinic acid	Phenylpropanoids	+	6.989966667	0.049722844	0.012304238	0.023177894	0.0284016586666667	0.043998899	0.008487294	0.033068568	0.0285182536666667	0.104012239	0.020542567	0.071434745	0.0653298503333333	0.029400246	0.033258804	0.031288503	0.031315851
311	C00180	122.03678	Benzoic acid	Phenols	+	5.95015	0.22242284	0.10512374	0.31452723	0.214024603333333	0.23322552	0.11146947	0.16722674	0.170640576666667	0.23720064	0.13372844	0.07714117	0.14935675	0.13957714	0.22754287	0.18262443	0.183248146666667
312	C00633	122.03678	4-Hydroxybenzaldehyde	Phenols	+	1.905108333	0.9072689	5.4153589	2.7706180	3.03108193333333	1.3318691	8.3397123	3.5972679	4.42294976666667	1.1099567	3.4775212	1.0017056	1.86306116666667	2.9877008	3.0073968	2.9973414	2.99747966666667
313	C00153	122.048013	Nicotinamide	Alkaloids	+	1.01434493	0.05146153	0.09107976	0.05808581	0.0668757	0.40355230	0.68482187	0.46010567	0.516159946666667	0.97509027	1.03371801	0.92023250	0.976346926666667	0.11026867	0.07242307	0.09174850	0.09148008
314	C14582	122.073165	2,4-Dimethylphenol	Phenols	+	10.55668333	0.008397692	0.015217455	0.009782340	0.0111324956666667	0.007120999	0.014156098	0.010560729	0.0106126086666667	0.017880068	0.016069382	0.007367697	0.0137723823333333	0.015028535	0.012013449	0.013553073	0.0135316856666667
315	C04785	310.21441	13(S)-HPOT	Fatty acyls	+	11.46531667	0.007379737	0.021872939	0.008855236	0.0127026373333333	0.011874725	0.016762756	0.012809807	0.0138157626666667	0.019859802	0.029353429	0.043105831	0.0307730206666667	0.009047304	0.012042751	0.010513172	0.010534409
316	C07580	310.19328	Cannabinol	Phenols	+	11.7538	0.023393469	0.013740628	0.024900062	0.020678053	0.025093136	0.005827387	0.015091534	0.0153373523333333	0.017435572	0.011695995	0.023660810	0.017597459	0.019896210	0.061474164	0.040242946	0.0405377733333333
317	C09274	310.204513	Tabernanthine	Alkaloids	+	3.786166667	0.003048344	0.001316464	0.001981855	0.00211555433333333	0.004545988	0.007104036	0.006265843	0.00597195566666667	0.003752994	0.004417947	0.003178288	0.00378307633333333	0.006267055	0.008486917	0.007353378	0.00736911666666667
318	C10130	310.204513	Astrocasine	Alkaloids	+	13.93706667	0.0009576433	0.0010014404	0.0026126672	0.00152391696666667	0.0029141059	0.0004997196	0.0029928515	0.002135559	0.0028287812	0.0029206317	0.0031852608	0.00297822456666667	0.0028626884	0.0020564604	0.0024681521	0.00246243363333333
319		310.12051	Moracin C	Phenols	+	13.98666667	0.2412660	0.2927007	0.2420391	0.2586686	0.4231618	0.2044461	0.6152091	0.414272333333333	0.2368281	0.3650181	0.2570404	0.286295533333333	0.2125734	0.2141991	0.2133691	0.213380533333333
320		310.21441	Sterebin A	Diterpenoids	+	11.75478333	0.014353520	0.029151968	0.007687314	0.0170642673333333	0.020872478	0.022900042	0.023669397	0.022480639	0.034942128	0.009217668	0.025897754	0.0233525166666667	0.012459463	0.028290241	0.020206473	0.0203187256666667
321	C05984	104.047345	2-Hydroxybutanoic acid	Organic acids	+	0.6372	0.24699763	0.60657112	0.55327891	0.46894922	0.07046224	0.22185436	0.34897472	0.213763773333333	0.06767203	0.35545617	0.07859014	0.167239446666667	0.30324235	0.31335785	0.30819272	0.308264306666667
322	C00989	104.047345	4-Hydroxybutanoic acid	Fatty Acyls	+	0.6372	0.001714699	0.007202371	0.016488585	0.00846855166666667	0.018834658	0.010253078	0.004676460	0.011254732	0.012931586	0.020815772	0.007212989	0.013653449	0.010209435	0.008394182	0.009321124	0.009308247
323	C01835	504.16904	Maltotriose	Organooxygen compounds	+	1.226433333	0.16775094	0.23279917	0.12790586	0.17615199	0.08232739	0.24933913	0.51851233	0.28339295	0.16798693	0.16054032	0.24182133	0.190116193333333	0.11035865	0.20794945	0.15811608	0.15880806
324	C03661	504.16904	1-Kestose	Organooxygen compounds	+	0.738166667	0.03768113	0.03003881	0.05985882	0.0425262533333333	0.02495794	0.03533276	0.04958041	0.0366237033333333	0.04799735	0.04611198	0.02053882	0.03821605	0.03687415	0.03666900	0.03677378	0.03677231
325		526.1839	Physalin A	Steroids and steroid derivatives	+	12.10071667	0.01089243	0.02744643	0.02052362	0.0196208266666667	0.02256051	0.01051393	0.02374396	0.0189394666666667	0.01313009	0.01704915	0.01106344	0.01374756	0.01534823	0.01530387	0.01532654	0.0153262133333333
326		526.1839	Physalin G	Steroids and steroid derivatives	+	12.16785	0.01035054	0.02744643	0.02193372	0.01991023	0.02256051	0.01051393	0.02374396	0.0189394666666667	0.02533720	0.01704915	0.01106344	0.0178165966666667	0.01581227	0.01530387	0.01556349	0.0155598766666667
327	C00417	174.01644	cis-Aconitic acid	Organic acids and derivatives	+	1.4555	0.2704770	0.2138963	0.2508520	0.2450751	0.1181253	0.1938194	0.2488066	0.1869171	0.2537684	0.1914926	0.1526385	0.199299833333333	0.2136748	0.1114503	0.1636500	0.162925033333333
328	C04236	174.052825	2-Isopropyl-3-oxosuccinate	Keto acids and derivatives	+	0.800866667	0.027777178	0.011808001	0.012185774	0.0172569843333333	0.029241616	0.012779335	0.019651032	0.0205573276666667	0.012525628	0.012925289	0.034939685	0.0201302006666667	0.019618164	0.008315771	0.014087203	0.014007046
329	C03840	174.031695	Juglone	Quinones	+	8.741533333	0.018555638	0.021842027	0.011042959	0.0171468746666667	0.007601575	0.012560997	0.016428587	0.012197053	0.013922556	0.023652391	0.006829002	0.0148013163333333	0.004572745	0.015948754	0.010139749	0.010220416
330	C01047	174.100443	L-Theanine	Amino acid and derivatives	+	0.848766667	0.03996347	0.02183693	0.01558515	0.0257951833333333	0.01818029	0.01340719	0.01766126	0.0164162466666667	0.01744987	0.02584023	0.01228824	0.0185261133333333	0.01732924	0.01921085	0.01825004	0.0182633766666667
331	C08304	174.115698	Gramine	Alkaloids	+	8.72735	0.010666477	0.009280057	0.008379539	0.00944202433333333	0.015173906	0.011913146	0.010354763	0.012480605	0.020458843	0.005635976	0.012425615	0.0128401446666667	0.009980338	0.009844213	0.009913730	0.00991276033333333
332		174.104465	6(1H)-Azulenone, 2,3-dihydro-1,4-dimethyl	Miscellaneous	+	8.72735	0.011516888	0.006404652	0.008385145	0.008768895	0.005452251	0.003437346	0.004308284	0.00439929366666667	0.008110705	0.010163253	0.011425886	0.009899948	0.009532038	0.006724391	0.008158085	0.00813817133333333
333	C09314	228.078645	Trioxsalen	Coumarins	+	11.64978333	0.010300985	0.015417906	0.014659881	0.0134595906666667	0.014722943	0.010023379	0.012210603	0.012318975	0.007633540	0.005772051	0.013054221	0.00881993733333333	0.013707492	0.006980798	0.010415705	0.0103679983333333
334	C16308	228.13616	Traumatic acid	Fatty Acyls	+	8.385433333	0.006052950	0.008721381	0.010116133	0.00829682133333333	0.007813004	0.004403172	0.008296316	0.00683749733333333	0.003459825	0.005404948	0.003844900	0.00423655766666667	0.010404430	0.004281590	0.007408145	0.00736472166666667
335	C00526	228.074623	2'-Deoxyuridine;Deoxyuridine	Nucleotide and its derivates	+	2.668733333	0.014946898	0.013755770	0.022410994	0.0170378873333333	0.012913710	0.016668378	0.014569957	0.0147173483333333	0.008482642	0.007486363	0.012178479	0.00938249466666667	0.018826570	0.017654398	0.018252966	0.0182446446666667
336	C10890	580.215595	Acanthoside B	Lignans	+	6.514016667	9.729994e-03	7.469269e-05	1.168777e-03	0.00365782123	3.196463e-03	5.986403e-05	1.236624e-03	0.00149765034333333	1.806436e-03	7.772353e-05	2.336913e-03	0.00140702417666667	4.176352e-03	3.347533e-03	3.770762e-03	0.00376488233333333
337		292.07356	Karanjin	Flavonoids	+	11.6673	0.046013558	0.008860193	0.015580299	0.0234846833333333	0.029926167	0.011851039	0.022413788	0.021396998	0.017634229	0.010699682	0.015579842	0.0146379176666667	0.016122901	0.012742201	0.014468522	0.0144445413333333
338	C07632	292.24023	Androstanediol	Steroids and steroid derivatives	+	10.57346667	0.011931772	0.004602120	0.001531063	0.00602165166666667	0.007691921	0.002495985	0.005085571	0.005091159	0.003887156	0.008543885	0.009713474	0.007381505	0.020705609	0.004959699	0.013000154	0.0128884873333333
339	C01226	292.203845	12-OPDA		+	11.39583333	0.004924094	0.012536537	0.009550134	0.00900358833333333	0.007691921	0.006080692	0.005085571	0.00628606133333333	0.008823415	0.008543885	0.002794886	0.00672072866666667	0.020705609	0.008709687	0.014835261	0.0147501856666667
340	C04654	352.224975	(13E)-11a-Hydroxy-9,15-dioxoprost-13-enoic acid	Fatty Acyls	+	11.43616667	0.013077362	0.028695101	0.014806670	0.018859711	0.010003499	0.011411920	0.008470184	0.00996186766666667	0.015921013	0.011218494	0.008860594	0.0120000336666667	0.013521128	0.013486214	0.013504052	0.013503798
341	C19932	350.163043	Perakine	Alkaloids	+	7.19185	0.006079099	0.004489715	0.002950842	0.004506552	0.003164144	0.001050064	0.004245454	0.00281988733333333	0.004630344	0.003727486	0.002885057	0.003747629	0.007729101	0.001802721	0.004828954	0.00478692533333333
342	C05950	366.20424	20-COOH-Leukotriene B4	Fatty Acyls	+	11.56696667	0.0164900416	0.0157012747	0.0119278914	0.0147064025666667	0.0114024315	0.0125008218	0.0100986310	0.0113339614333333	0.0091965681	0.0081926858	0.0148592435	0.0107494991333333	0.0275622519	0.0000808841	0.0140743185	0.0139058181666667
343	C10891	388.152205	Trachelogenin	Lignans	+	5.00155	0.009101826	0.021372680	0.016748339	0.0157409483333333	0.011401968	0.020088837	0.016695221	0.0160620086666667	0.012262274	0.020981020	0.017368273	0.0168705223333333	0.005799872	0.005823385	0.005811382	0.00581154633333333
344	C01017	220.084793	5-Hydroxytryptophan	Alkaloids	+	10.87556667	0.007867756	0.003921492	0.004778095	0.00552244766666667	0.005914380	0.012677284	0.022935417	0.0138423603333333	0.006618042	0.001670546	0.004450830	0.00424647266666667	0.004134480	0.010897465	0.007444039	0.00749199466666667
345	C16908	220.182715	Caryophyllene oxide	Sesquiterpenoids	+	11.66436667	0.04579296	0.04580296	0.09924007	0.0636119966666667	0.06497369	0.02690418	0.02709643	0.0396581	0.02456452	0.05201988	0.03536536	0.0373165866666667	0.02628964	0.05281507	0.03927023	0.0394583133333333
346	C06180;C11357	162.115698	Anabasine	Alkaloids	+	2.8737	0.007176935	0.006974181	0.006815469	0.00698886166666667	0.008560492	0.004352638	0.006104071	0.006339067	0.004597748	0.003817066	0.007758558	0.005391124	0.004661475	0.008771192	0.006672623	0.00670176333333333
347	C10490	162.06808	Safrole	Benzodioxoles	+	12.26301667	0.07399457	0.02285242	0.03681826	0.0445550833333333	0.02576521	0.01831154	0.02115339	0.02174338	0.01723822	0.04054327	0.03677086	0.03151745	0.02974461	0.04523792	0.03732649	0.03743634
348	C06358	162.06808	Methyl cinnamate	Phenylpropanoids	+	4.90085	0.3163353	0.1447554	0.3955253	0.285538666666667	0.2665505	0.3088801	0.3392703	0.3049003	0.3759436	0.3137350	0.3457127	0.345130433333333	0.3101312	0.2680928	0.2895593	0.2892611
349	C10475	162.06808	4-Methoxycinnamaldehyde	Phenylpropanoids	+	6.797316667	0.11361195	0.01655568	0.01578877	0.0486521333333333	0.05781509	0.02116429	0.01725502	0.0320781333333333	0.12448969	0.02031538	0.08328103	0.0760287	0.04809119	0.04687707	0.04749708	0.0474884466666667
350	C08387	410.448765	1-Octacosanol	Miscellaneous	+	13.2026	0.03612701	0.15834190	0.14570827	0.113392393333333	0.21262156	0.09732649	0.10144177	0.13712994	0.18998897	0.13428709	0.21664807	0.180308043333333	0.13045532	0.01770913	0.07528157	0.0744820066666667
351	C17090	218.167065	alpha-Cyperone	Sesquiterpenoids	+	12.20181426	0.02386081	0.02034376	0.01586325	0.0200226066666667	0.01995544	0.01671981	0.03261942	0.0230982233333333	0.01398263	0.01880018	0.02328780	0.0186902033333333	0.04498125	0.03108053	0.03817878	0.0380801866666667
352	C09627	236.17763	Capsidiol	Prenol lipids	+	9.51615	0.005189292	0.007509443	0.006865365	0.00652136666666667	0.009892380	0.003508574	0.008696567	0.00736584033333333	0.010997616	0.008014310	0.003912831	0.00764158566666667	0.004095111	0.009388359	0.006685435	0.00672296833333333
353	C03837	218.05791	4-Methylumbelliferyl acetate	Coumarins	+	10.06246667	0.007943410	0.004054928	0.007435072	0.00647780333333333	0.006375444	0.002132705	0.007524231	0.00534412666666667	0.011239517	0.005402485	0.008350414	0.00833080533333333	0.007713040	0.007813017	0.007761970	0.00776267566666667
354	C16811	218.05791	Baldrinal	Miscellaneous	+	8.352866667	0.008757835	0.008829109	0.001796121	0.00646102166666667	0.004606358	0.009307355	0.005544684	0.00648613233333333	0.003853501	0.003542992	0.002455263	0.00328391866666667	0.006708757	0.004324448	0.005541969	0.005525058
355		196.14633	Nerylacetate	Monoterpenoids	+	8.374916667	0.011051374	0.006370341	0.004397181	0.00727296533333333	0.007318874	0.012975265	0.010847084	0.0103804076666667	0.006655771	0.008638988	0.005285456	0.00686007166666667	0.004742405	0.006243522	0.005477000	0.00548764233333333
356	C08580	596.38656	Astaxanthin	Miscellaneous	+	13.55891667	0.002646122	0.123962993	0.093425219	0.073344778	0.081752865	0.064304233	0.062980425	0.0696791743333333	0.090866379	0.059691905	0.070827537	0.0737952736666667	0.085502985	0.010454414	0.048777034	0.048244811
357	C09755	610.189775	Hesperidin	Flavonoids	+	6.809450698	0.0084529819	0.0045652601	0.0031804123	0.00539955143333333	0.0040192414	0.0012861151	0.0005444451	0.00194993386666667	0.0026693611	0.0034271702	0.0012031261	0.00243321913333333	0.0097524423	0.0044580293	0.0071615581	0.0071240099
358	C00089	342.116215	Sucrose	Carbohydrates	+	0.8918	39.69433	61.02151	43.70649	48.1407766666667	45.28392	48.77327	62.00694	52.0213766666667	45.16899	60.46358	43.06220	49.5649233333333	46.82087	61.98267	54.24053	54.3480233333333
359	C19636	342.116215	Turanose	Fatty Acyls	+	0.78905	39.69433	61.02151	43.70649	48.1407766666667	45.28392	48.77327	62.00694	52.0213766666667	45.16899	60.46358	43.06220	49.5649233333333	46.82087	61.98267	54.24053	54.3480233333333
360	C07064	342.116215	Lactulose	Organooxygen compounds	+	0.772266667	39.69433	61.02151	43.70649	48.1407766666667	45.28392	48.77327	62.00694	52.0213766666667	45.16899	60.46358	43.06220	49.5649233333333	46.82087	61.98267	54.24053	54.3480233333333
361	C00254	226.04774	Prephenate	Keto acids and derivatives	+	2.242433333	0.005072097	0.002681601	0.002822594	0.00352543066666667	0.005721236	0.002418261	0.005064158	0.00440121833333333	0.007783952	0.004989578	0.002833164	0.00520223133333333	0.006134327	0.002269731	0.004243141	0.004215733
362		226.058973	3-Nitro-L-tyrosine	Miscellaneous	+	8.72735	0.008274999	0.012611751	0.005617577	0.00883477566666667	0.005506523	0.005686634	0.007090792	0.00609464966666667	0.006584480	0.002546034	0.009690769	0.006273761	0.003040183	0.008860859	0.005888610	0.005929884
363	C08322	226.19328	Myristoleic acid	Lipids	+	4.959966667	0.010875610	0.012792995	0.009164515	0.0109443733333333	0.015631146	0.008387342	0.018742881	0.0142537896666667	0.012800320	0.009178488	0.021251628	0.0144101453333333	0.011523767	0.016233033	0.013828317	0.0138617056666667
364	C10325	226.09938	Deoxylapachol	Quinones	+	4.934416667	0.020705698	0.007767041	0.014379625	0.0142841213333333	0.016214815	0.011028466	0.007623562	0.011622281	0.013702483	0.038196150	0.011947856	0.021282163	0.021664600	0.013431749	0.017635761	0.01757737
365	C00670	257.102826	Glycerophosphocholine	Cholines	+	1.473683333	0.0049551833	0.0015939775	0.0004297285	0.00232629643333333	0.0042245635	0.0015016665	0.0012922490	0.002339493	0.0068287994	0.0011261968	0.0023132022	0.0034227328	0.0021451757	0.0022044764	0.0021741968	0.0021746163
366	C00103	260.029722	Glucose 1-phosphate	Organooxygen compounds	+	12.9983	1.998234	1.634269	2.950747	2.19441666666667	1.786001	2.754360	3.070465	2.536942	1.709145	1.827832	3.389929	2.30896866666667	2.693707	2.128348	2.417043	2.41303266666667
367	C00275	260.029722	Mannose 6-phosphate	Organooxygen compounds	+	13.02778333	0.10566822	0.07893045	0.16289369	0.115830786666667	0.12989040	0.14992774	0.17822596	0.152681366666667	0.10673642	0.07920387	0.17866823	0.121536173333333	0.17247336	0.14926856	0.16111791	0.160953276666667
368	C09844	154.135765	Cineole	Monoterpenoids	+	6.779516667	0.04147325	0.06243632	0.04670025	0.0502032733333333	0.03376529	0.06280256	0.03981176	0.04545987	0.03759306	0.04069916	0.03737651	0.0385562433333333	0.03233646	0.03873103	0.03546575	0.03551108
369	C16195	446.1213	Glycitin	Flavonoids	+	5.696237955	0.018569553	0.015450762	0.027984506	0.0206682736666667	0.005806547	0.014332933	0.019775505	0.013304995	0.011596954	0.014647350	0.015432706	0.0138923366666667	0.013585983	0.002643354	0.008231072	0.00815346966666667
370	C06575	134.10955	p-Cymene	Monoterpenoids	+	11.62068333	0.05399831	0.03633829	0.03525839	0.0418649966666667	0.02812021	0.02072970	0.01957443	0.0228081133333333	0.02409392	0.01487876	0.01886338	0.0192786866666667	0.01000030	0.01804500	0.01393709	0.01399413
371	C16930	134.073165	Chavicol	Phenols	+	10.57346667	0.011377328	0.022320169	0.012192209	0.0152965686666667	0.020793610	0.009990359	0.010524050	0.0137693396666667	0.010206338	0.020287603	0.012828376	0.0144407723333333	0.024988428	0.017996587	0.021566896	0.0215173036666667
372		424.18859	Beta-mangostin	Xanthones	+	13.20838333	0.008122625	0.048752288	0.041102136	0.0326590163333333	0.061065390	0.031507236	0.049464885	0.047345837	0.057216246	0.039925649	0.035005184	0.0440490263333333	0.033162516	0.006901235	0.020311234	0.020124995
373	C02206	246.125595	Alpha-Santonin	Sesquiterpenoids	+	7.867766667	0.013005470	0.023881092	0.016208976	0.0176985126666667	0.016318390	0.012910841	0.006008311	0.0117458473333333	0.009310307	0.011699918	0.007002934	0.00933771966666667	0.009106486	0.017632602	0.013278860	0.013339316
374		344.12599	Diosbulbin D	Diterpenoids	+	2.6289	0.0013711230	0.0017620206	0.0015307832	0.00155464226666667	0.0009609105	0.0029305512	0.0021737770	0.00202174623333333	0.0022289895	0.0102117936	0.0050702074	0.00583699683333333	0.0092818523	0.0033071917	0.0063580796	0.00631570786666667
375	C09633	184.1252	Chamazulene	lipids	+	8.741516667	0.018695208	0.020474887	0.016205285	0.01845846	0.012525807	0.015589411	0.021249639	0.0164549523333333	0.019274635	0.017589409	0.025796616	0.0208868866666667	0.024112823	0.009280484	0.016854439	0.0167492486666667
376		184.037175	Methyl gallate	Phenols	+	4.4436	0.02838103	0.01564076	0.02897933	0.0243337066666667	0.02245983	0.02887386	0.02864729	0.0266603266666667	0.04071180	0.03240957	0.03482564	0.0359823366666667	0.02059078	0.01423254	0.01747930	0.0174342066666667
377	C01504	132.057515	1-Indanone;Indanone	Indanes	+	12.30211667	0.03373455	0.04596935	0.03854428	0.03941606	0.03661259	0.02998825	0.05919332	0.0419313866666667	0.09876570	0.07859161	0.04978670	0.07571467	0.03964707	0.08093498	0.05985189	0.0601446466666667
378	C00310	150.052825	D-Xylulose	Carbohydrates	+	1.76245	0.006695260	0.015131877	0.004991565	0.00893956733333333	0.015427809	0.013588159	0.013144960	0.0140536426666667	0.007520581	0.014121472	0.016986752	0.0128762683333333	0.013904876	0.017666545	0.015745708	0.0157723763333333
379	C16592	132.057515	Atropaldehyde	Benzene and substituted derivatives	+	6.344183333	0.06696039	0.08493135	0.09794203	0.0832779233333333	0.04714259	0.06873506	0.06109817	0.05899194	0.05289137	0.05355733	0.05715171	0.05453347	0.11181396	0.12277536	0.11717814	0.11725582
380		408.15729	9-Hydroxycalabaxanthone	Xanthones	+	13.2903	0.006756936	0.042095771	0.030726990	0.0265265656666667	0.036135277	0.014311171	0.031647767	0.0273647383333333	0.014497834	0.036529615	0.029083662	0.0267037036666667	0.032836682	0.007436256	0.020406670	0.020226536
381	C08748;C11047	720.26294	Azadirachtin	Triterpenoids	+	11.31705	1.582297e-02	5.949215e-03	1.649248e-03	0.00780714433333333	7.982872e-05	4.568623e-03	4.198218e-03	0.00294888990666667	3.568223e-03	8.720214e-03	7.410839e-03	0.00656642533333333	7.751430e-05	1.754855e-02	8.587618e-03	0.0087378941
382	C00365	308.040955	dUMP	Pyrimidine nucleotides	+	0.760366667	0.04730912	0.06465446	0.06307578	0.0583464533333333	0.08717878	0.10303495	0.04643530	0.07888301	0.04182032	0.09637634	0.05572231	0.0646396566666667	0.03323239	0.07045269	0.05144666	0.05171058
383	C09255	380.173608	Vomicine	Alkaloids	+	5.370783333	0.0007699302	0.0116175130	0.0102705946	0.00755267926666667	0.0112470852	0.0100906784	0.0310710962	0.0174696199333333	0.0028255427	0.0087900879	0.0025894329	0.00473502116666667	0.0029734561	0.0083124941	0.0055861872	0.0056240458
384	C10559	380.089605	Diphyllin	Lignans	+	10.08676667	0.0019516742	0.0043364726	0.0015721179	0.00262008823333333	0.0029492418	0.0036851639	0.0071265134	0.00458697303333333	0.0019855244	0.0030973321	0.0006453094	0.00190938863333333	0.0026767396	0.0058134470	0.0042117308	0.00423397246666667
385	C05918	282.198365	Vitamin A2 aldehyde	Prenol lipids	+	11.24781667	0.011068336	0.010292647	0.011459381	0.0109401213333333	0.017382438	0.004319789	0.004718667	0.00880696466666667	0.016216708	0.007323714	0.014733877	0.0127580996666667	0.008031839	0.018874157	0.013337677	0.0134145576666667
386	C09538	282.146725	Artemisinin	Sesquiterpenoids	+	13.02376667	1.1060354	0.8117706	1.6007264	1.17284413333333	1.0972017	1.3625525	1.5635570	1.34110373333333	0.9524803	0.7498674	1.5469642	1.08310396666667	1.2831932	0.9543839	1.1222869	1.11995466666667
387	C13715	282.16198	Miltirone	Diterpenoids	+	12.97693333	8.280642	6.905087	13.797743	9.66115733333333	9.369135	8.542766	13.615715	10.5092053333333	7.728624	7.108049	13.596134	9.47760233333333	10.573997	9.728191	10.160098	10.1540953333333
388		282.146725	Octyl Gallate	Phenols	+	12.97341667	0.1391030	0.1383277	0.2322703	0.169900333333333	0.1652066	0.1380567	0.2440986	0.182453966666667	0.1686857	0.1765482	0.2147158	0.1866499	0.2174688	0.2040124	0.2108839	0.210788366666667
389	C04076	145.073894	Allysine(6-Oxo DL-Norleucine)	Amino acid and derivatives	+	0.772266667	339.9055	163.7060	182.2828	228.631433333333	249.3843	156.4337	171.2238	192.347266666667	226.4876	147.5506	252.9010	208.979733333333	211.2418	196.6039	204.0787	203.9748
390	C03239	145.073894	6-Amino-2-oxohexanoate		+	0.772266667	15.51944	13.73052	14.42236	14.55744	15.91467	12.37105	11.47669	13.2541366666667	12.43637	11.85971	15.41055	13.2355433333333	14.53951	13.83519	14.19485	14.18985
391	C09289	232.14633	Alantolactone	Sesquiterpenoids	+	11.93288333	0.03273601	0.01427243	0.05184420	0.03295088	0.04358595	0.01761914	0.01651399	0.02590636	0.01915309	0.01431402	0.02613846	0.0198685233333333	0.01827515	0.07773456	0.04737241	0.04779404
392	C09930	232.07356	Altholactone	Phenols	+	10.55668333	0.015649173	0.011159226	0.001494541	0.00943431333333333	0.003175245	0.006084971	0.007932752	0.00573098933333333	0.002332251	0.015985099	0.003784032	0.00736712733333333	0.013108014	0.003256921	0.008287260	0.00821739833333333
393	C10748	232.193948	Aloperine	Alkaloids	+	7.2169	0.002834464	0.003201628	0.002714399	0.00291683033333333	0.003271558	0.002437399	0.001984917	0.00256462466666667	0.008056638	0.005614587	0.002163908	0.00527837766666667	0.002844388	0.005803517	0.004292479	0.00431346133333333
394		285.266779	(2S,3R,4E)-2-Amino-4-heptadecene-1,3-diol	Alkaloids	+	11.14146667	0.08220823	0.08055473	0.07205060	0.0782711866666667	0.09637694	0.04534032	0.05580457	0.06584061	0.07574272	0.05451518	0.06895007	0.0664026566666667	0.04713936	0.06723449	0.05697321	0.0571156866666667
395	C08797	556.30362	Cucurbitacin E	Triterpenoids	+	11.93021667	7.988405e-05	1.629801e-02	7.352506e-05	0.00548380637	7.982872e-05	1.642519e-03	4.901043e-03	0.00220779690666667	9.814276e-03	7.772353e-05	7.717386e-05	0.00332305779666667	1.561028e-02	9.551210e-03	1.264520e-02	0.01260223
396	C16922	386.24571	Bufalin	Steroids and steroid derivatives	+	5.045816667	7.988405e-05	4.883035e-02	9.208604e-02	0.0469987580166667	2.865046e-02	6.536544e-02	3.425990e-02	0.0427586	2.410994e-02	6.146845e-02	3.141913e-02	0.0389991733333333	3.526531e-02	5.099929e-02	4.296497e-02	0.0430765233333333
397	C10822	413.329379	Solasodine	Alkaloids	+	11.8389	0.02457048	0.01392203	0.05004001	0.02951084	0.11635227	0.02066983	0.02599844	0.05434018	0.01617886	0.04039534	0.01726655	0.0246135833333333	0.05031324	0.02655517	0.03868695	0.0385184533333333
398		346.126385	Koaburaside monomethyl ether	Phenols	+	11.64808333	0.072676965	0.001379676	0.001771133	0.0252759246666667	0.002313361	0.093688864	0.004661804	0.0335546763333333	0.122685077	0.009932348	0.010140842	0.047586089	0.160486098	0.073978287	0.118152469	0.117538951333333
399	C13712	318.25588	Allopregnanolone	Steroids and steroid derivatives	+	11.59723333	0.005462969	0.012853782	0.007695806	0.00867085233333333	0.028462982	0.008347412	0.021637133	0.019482509	0.007895174	0.011691226	0.018596029	0.0127274763333333	0.005903714	0.013071535	0.009411386	0.00946221166666667
400	C02052	666.221865	Maltotetraose	Carbohydrates	+	0.643344275	0.0069808539	0.0013998641	0.0238585021	0.0107464067	0.0063185772	0.0050600248	0.0070725467	0.0061503829	0.0000759318	0.0115490277	0.0048510788	0.00549201276666667	0.0129774821	0.0052438884	0.0091929548	0.00913810843333333
401	C01613	666.221865	Stachyose	Organooxygen compounds	+	0.727683333	0.0069808539	0.0013998641	0.0238585021	0.0107464067	0.0063185772	0.0050600248	0.0070725467	0.0061503829	0.0000759318	0.0115490277	0.0048510788	0.00549201276666667	0.0129774821	0.0052438884	0.0091929548	0.00913810843333333
402	C07254	274.19328	Nandrolone	Steroids and steroid derivatives	+	10.58411667	0.006464241	0.371177359	0.010393762	0.129345120666667	0.009068917	0.239723586	0.305125101	0.184639201333333	0.002329286	0.269678188	0.011723887	0.0945771203333333	0.362810159	0.008361692	0.189356366	0.186842739
403		274.084125	(-)-Epiafzelechin	Flavonoids	+	5.660316667	0.007611107	0.006270001	0.003216073	0.00569906033333333	0.017615589	0.002619220	0.008670790	0.00963519966666667	0.002503615	0.011846090	0.009201913	0.00785053933333334	0.009079228	0.010733628	0.009888837	0.00990056433333333
404	C10053	274.04774	Bellidifolin	Xanthones	+	12.05036667	0.024720469	0.015765085	0.016097764	0.018861106	0.018658637	0.016560449	0.011542892	0.015587326	0.015211539	0.004148311	0.036843953	0.018734601	0.021820647	0.017842286	0.019873799	0.0198455773333333
405		274.04774	1,3,6-Trihydroxy-5-methoxyxanthone	Xanthones	+	12.08293333	0.024720469	0.015765085	0.016097764	0.018861106	0.018658637	0.016560449	0.011542892	0.015587326	0.015211539	0.004148311	0.036843953	0.018734601	0.021820647	0.017842286	0.019873799	0.0198455773333333
406	C02997	197.080042	N-Acetyl-L-histidine	Carboxylic acids and derivatives	+	0.772266667	1.710717e-02	3.321718e-02	1.955363e-02	0.02329266	1.699304e-02	7.022309e-03	7.348988e-05	0.00802961296	1.780664e-02	1.690031e-02	1.090754e-02	0.01520483	1.062261e-02	8.088410e-05	5.424302e-03	0.00537593203333333
407	C05588	197.105194	Metanephrine	Phenols	+	2.131683333	0.001848151	0.002627521	0.003324436	0.002600036	0.001434461	0.001580131	0.002027482	0.00168069133333333	0.003076742	0.002174730	0.002443537	0.002565003	0.002666385	0.001965096	0.002323202	0.00231822766666667
408	C08618	442.38108	Betulin	Triterpenoids	+	12.3169	0.08339392	0.05748790	0.09256430	0.0778153733333333	0.01364363	0.05628421	0.06251929	0.0441490433333333	0.05484228	0.07643016	0.04343716	0.0582365333333333	0.01280426	0.05594545	0.03391598	0.0342218966666667
409		424.370515	Taraxasterone	Triterpenoids	+	13.84613333	0.003470924	0.005847242	0.006436029	0.00525139833333333	0.012978479	0.006457112	0.003978492	0.00780469433333333	0.003254579	0.004334067	0.003339271	0.003642639	0.011799777	0.004245372	0.008102937	0.008049362
410	C08265	177.045965	Alliin	Miscellaneous	+	4.598766667	0.003352547	0.008678590	0.003385760	0.00513896566666667	0.005784158	0.004210869	0.004252808	0.00474927833333333	0.008054480	0.004140841	0.009720641	0.00730532066666667	0.008595538	0.003486336	0.006095289	0.00605905433333333
411	C05598	193.073894	Phenylacetylglycine	Amino acid and derivatives	+	4.918116667	0.01350563	0.04390053	0.05127400	0.03622672	0.02888409	0.03600396	0.01948639	0.0281248133333333	0.02019276	0.01730841	0.05702667	0.03150928	0.02908337	0.04632458	0.03752060	0.03764285
412	C09640	193.110279	(-)-Salsoline	Tetrahydroisoquinolines	+	4.251083333	0.013986873	0.007535299	0.019710691	0.0137442876666667	0.010582608	0.011766459	0.011294149	0.0112144053333333	0.009882681	0.017833216	0.004446318	0.0107207383333333	0.008871994	0.011508834	0.010162373	0.010181067
413	C00165	568.506675	DG(16:0/16:0/0:0)	Glycerolipids	+	13.42095	0.04257138	0.03936516	0.21933376	0.100423433333333	0.03289661	0.06242767	0.01723052	0.0375182666666667	0.05818371	0.33576069	0.02360408	0.139182826666667	0.10227934	0.02685348	0.06536877	0.0648338633333333
414	C11637	390.27701	3alpha,12alpha-Dihydroxy-5beta-chol-6-enoate		+	11.58433333	7.988405e-05	1.732968e-03	7.352506e-05	0.00062879237	7.982872e-05	3.565959e-03	7.348988e-05	0.0012397592	1.818742e-02	7.772353e-05	1.808625e-03	0.00669125617666667	1.141467e-02	3.663810e-03	7.621694e-03	0.00756672466666667
415	C07313	265.091002	Streptozotocin	Organooxygen compounds	+	0.71665	0.06738428	0.04460916	0.08625089	0.0660814433333333	0.04564789	0.06194827	0.03861191	0.0487360233333333	0.03947719	0.05726129	0.02384814	0.04019554	0.05664827	0.02760040	0.04243335	0.04222734
416	C07481	194.080376	Caffeine	Alkaloids	+	4.502233333	1.005750e-03	7.469269e-05	1.136750e-03	0.00073906423	4.928839e-03	1.232857e-03	7.348988e-05	0.00207839529333333	4.943833e-03	7.772353e-05	5.007543e-03	0.00334303317666667	7.490628e-03	1.602443e-03	4.609172e-03	0.00456741433333333
417	C01494	194.05791	Ferulic acid; Trans-Ferulic acid;trans-Ferulic acid	Phenylpropanoids	+	4.85895	0.013935734	0.006966208	0.008842013	0.00991465166666667	0.002160518	0.006062765	0.008600478	0.00560792033333333	0.011672530	0.005772557	0.003561218	0.00700210166666667	0.008551933	0.006877882	0.007732720	0.007720845
418	C08257	194.07904	L-Quebrachitol	Miscellaneous	+	4.591333333	0.011633550	0.013881961	0.015850610	0.013788707	0.007048037	0.011339166	0.021790439	0.0133925473333333	0.010770227	0.007800376	0.003904794	0.007491799	0.008481850	0.010186712	0.009316153	0.00932823833333333
419	C12204	194.05791	5-Hydroxyconiferaldehyde		+	4.612783333	0.011633550	0.008231553	0.015850610	0.0119052376666667	0.007048037	0.011339166	0.021790439	0.0133925473333333	0.010770227	0.007800376	0.003904794	0.007491799	0.008481850	0.010186712	0.009316153	0.00932823833333333
420	C03844	194.07904	D-Pinitol	Miscellaneous	+	0.617181539	0.014194726	0.017555384	0.022293344	0.0180144846666667	0.009983409	0.008318999	0.021028308	0.0131102386666667	0.018286713	0.014729628	0.012259657	0.0150919993333333	0.010190345	0.012359091	0.011251657	0.011267031
421	C10470	194.05791	3-Hydroxy-4-methoxycinnamic acid;Isoferulic acid	Phenylpropanoids	+	4.867283333	0.015077448	0.006703536	0.006952091	0.00957769166666667	0.002959639	0.004777623	0.012963847	0.00690036966666667	0.012905757	0.011491371	0.007276474	0.0105578673333333	0.004711280	0.015273697	0.009880142	0.00995503966666667
422	C16982	194.05791	Kakuol	Phenols	+	4.581983333	0.014681852	0.025684334	0.011926786	0.0174309906666667	0.013540255	0.023750901	0.008640221	0.015310459	0.012909061	0.020934312	0.007068398	0.013637257	0.012005829	0.019484269	0.015665511	0.0157185363333333
423	C17497	194.094295	Zingerone	Phenols	+	4.598766667	0.003355280	0.007953105	0.001677442	0.004328609	0.005236804	0.004881374	0.003721713	0.004613297	0.011057124	0.007902025	0.007198986	0.00871937833333333	0.008738183	0.005403106	0.007106125	0.00708247133333333
424		194.094295	Butyl 4-Hydroxybenzoate	Lignans	+	4.5632	0.014681852	0.025684334	0.011926786	0.0174309906666667	0.013540255	0.023750901	0.008640221	0.015310459	0.012909061	0.020934312	0.007068398	0.013637257	0.012005829	0.019484269	0.015665511	0.0157185363333333
425		287.115759	Pipermethystine	Alkaloids	+	7.569333333	0.0079969943	0.0029184708	0.0041221946	0.00501255323333333	0.0015651784	0.0016850982	0.0014765103	0.00157559563333333	0.0009104268	0.0027330864	0.0031252638	0.002256259	0.0060200509	0.0022836272	0.0041915867	0.00416508826666667
426		442.09	(-)-Epicatechin gallate	Flavonoids	+	6.197048168	0.02452301	0.01904571	0.02095544	0.0215080533333333	0.05172246	0.02446044	0.03339191	0.0365249366666667	0.03427099	0.04131850	0.02541609	0.0336685266666667	0.00844602	0.01845560	0.01334435	0.0134153233333333
427		442.09	(-)-Catechin gallate(CG)	Flavonoids	+	5.974966667	0.02171809	0.01904571	0.03403215	0.0249319833333333	0.01804704	0.03021834	0.02137200	0.02321246	0.02363201	0.01899254	0.01600209	0.0195422133333333	0.01354341	0.03018837	0.02168885	0.0218068766666667
428	C10417	394.14164	Deguelin	Flavonoids	+	12.92374167	0.0029583034	0.0005901840	0.0478739116	0.0171407996666667	0.0049748600	0.0359386536	0.0005829122	0.0138321419333333	0.0536068359	0.0016639828	0.0623027452	0.0391911879666667	0.0056923474	0.0027390579	0.0042471201	0.00422617513333333
429	C09760	394.21441	Kazinol A	Flavonoids	+	13.25873333	0.04394979	0.17470305	0.14975338	0.122802073333333	0.22152118	0.11724798	0.15798836	0.16558584	0.15350295	0.17744390	0.17434664	0.168431163333333	0.19540466	0.03882907	0.11878246	0.117672063333333
430	C07480	180.064726	Theobromine	Alkaloids	+	3.274033333	0.03490252	0.04004973	0.03802548	0.0376592433333333	0.02069537	0.03423983	0.02823325	0.0277228166666667	0.02852652	0.02127699	0.02256355	0.0241223533333333	0.02902896	0.02409777	0.02661584	0.0265808566666667
431	C05380	180.053493	Nicotinurate	Carboxylic acids and derivatives	+	3.274033333	0.01855340	0.05165352	0.02940949	0.03320547	0.03231068	0.03819935	0.03568573	0.0353985866666667	0.01804102	0.02413738	0.01791107	0.0200298233333333	0.04124621	0.01967580	0.03069047	0.0305374933333333
432	C00590	180.078645	Coniferyl alcohol	Phenylpropanoids	+	3.270733333	0.006377015	0.006802389	0.006087112	0.006422172	0.007313360	0.006559588	0.004316605	0.00606318433333333	0.003756364	0.006127397	0.005165272	0.00501634433333333	0.010807015	0.005178197	0.008052487	0.00801256633333333
433	C05350	180.04226	2-Hydroxy-3-(4-hydroxyphenyl)propenoic acid	Benzene and substituted derivatives	+	10.04618333	0.009470514	0.005788738	0.013213422	0.00949089133333333	0.007572111	0.011731172	0.004855229	0.00805283733333333	0.008057805	0.009991005	0.007022722	0.00835717733333333	0.011595049	0.006423746	0.009064412	0.00902773566666667
434	C01197	180.04226	Trans-caffeic acid	Phenylpropanoids	+	3.306733333	0.012109701	0.015621875	0.009239950	0.012323842	0.016818702	0.010123345	0.011616497	0.012852848	0.033695012	0.015935121	0.013599622	0.021076585	0.007905673	0.021324882	0.014472546	0.0145677003333333
435	C05584	198.052825	4-Hydroxy-3-methoxymandelate;Vanillylmandelic acid	Phenols	+	3.272916667	0.012262258	0.007879611	0.006772513	0.00897146066666667	0.003200523	0.009502902	0.008957156	0.00722019366666667	0.006551579	0.006890844	0.005985090	0.00647583766666667	0.012270765	0.004129926	0.008286946	0.00822921233333333
436		612.16904	Hydroxysafflor yellow A	Chalcones	+	12.58741667	0.02426121	0.48051122	0.57551533	0.36009592	0.62710151	0.02860341	0.18723466	0.28097986	0.59267180	0.01749943	0.34321033	0.317793853333333	0.74698480	0.02017157	0.39130965	0.38615534
437	C10660	199.063329	Dictamnine	Alkaloids	+	9.897766667	0.014769286	0.011055796	0.008306588	0.0113772233333333	0.008154165	0.004361531	0.004877201	0.00579763233333333	0.009277399	0.010286540	0.007578837	0.009047592	0.011133228	0.009376247	0.010273434	0.0102609696666667
438		470.26684	Withanolide A	Steroids and steroid derivatives	+	12.26855	0.01896843	0.01067796	0.02468364	0.01811001	0.01364137	0.01769796	0.01444662	0.0152619833333333	0.02629997	0.02651947	0.00952509	0.02078151	0.02111941	0.04107002	0.03088252	0.0310239833333333
439		570.282885	Ganoderic acid F	Triterpenoids	+	12.97341667	0.01391159	0.09659571	0.08174301	0.0640834366666667	0.25453289	0.07469179	0.07970813	0.136310936666667	0.08737437	0.02878595	0.12905120	0.0817371733333333	0.17037303	0.01465297	0.09416948	0.09306516
440	C09264	340.079435	Esculin	Coumarins	+	4.230816667	0.015784233	0.017579494	0.011504739	0.0149561553333333	0.005680621	0.025128861	0.005432004	0.0120804953333333	0.010337251	0.005077683	0.014363861	0.009926265	0.026318631	0.005903420	0.016328196	0.0161834156666667
441	C16416	340.131075	Desmethylxanthohumol	Chalcones	+	13.0095	0.006828651	0.012570203	0.020440599	0.0132798176666667	0.011419247	0.008269370	0.014046219	0.0112449453333333	0.010670655	0.010104697	0.019056110	0.013277154	0.015992232	0.021519860	0.018697261	0.018736451
442		312.099775	Trimethylapigenin	Flavonoids	+	10.79695	0.01898695	0.01694920	0.01099382	0.0156433233333333	0.01455481	0.01355817	0.01497439	0.0143624566666667	0.02585900	0.01451429	0.01490062	0.0184246366666667	0.01193282	0.01646808	0.01415222	0.0141843733333333
443	C09524	312.172545	Broussonin C	Phenols	+	13.22516667	0.149969161	0.122919237	0.124118338	0.132335578666667	0.189136971	0.169634945	0.003008898	0.120593604666667	0.288626541	0.091999226	0.043395750	0.141340505666667	0.010541905	0.155429190	0.081444425	0.08247184
444	C10283	312.13616	4'-Prenyloxyresveratrol	Phenols	+	11.84896667	0.01940719	0.03082329	0.00939702	0.0198758333333333	0.01302725	0.01229157	0.01254951	0.0126227766666667	0.02192631	0.01710041	0.02241728	0.0204813333333333	0.01292179	0.01380790	0.01335543	0.0133617066666667
445	C08633	464.29266	Pristimerin	Triterpenoids	+	6.8515	5.943990e-03	3.479337e-03	1.211487e-02	0.007179399	7.982872e-05	3.329355e-03	4.044434e-03	0.00248453924	7.593180e-05	7.916525e-03	3.190800e-03	0.00372775226666667	8.266239e-03	2.212583e-03	5.303808e-03	0.00526087666666667
446	C00402	133.037509	D-Aspartic acid	Alkaloids	+	0.755483333	0.1824231	0.7342007	0.2658527	0.394158833333333	0.2034842	0.8166241	0.4524386	0.490848966666667	0.2037084	0.4141822	0.1696816	0.262524066666667	0.3825147	0.4186087	0.4001780	0.4004338
447	C12312	133.052764	indolin-2-one	Alkaloids	+	5.674333333	0.033935968	0.021261839	0.039008524	0.0314021103333333	0.014074453	0.013563664	0.009821066	0.0124863943333333	0.014185895	0.013584652	0.017769151	0.0151798993333333	0.006804345	0.012591585	0.009636412	0.00967744733333333
448	C10815	793.424859	Protoveratrine A	Alkaloids	+	11.7295	0.0044783736	0.0025315709	0.0160182457	0.0076760634	0.0043737536	0.0083373683	0.0206909897	0.0111340372	0.0205566128	0.0030911992	0.0059320294	0.00985994713333333	0.0000775143	0.0167472610	0.0081954940	0.00834008976666667
449	C10380	353.183839	Rosmarinine	Alkaloids	+	9.381883333	0.0008539646	0.0035667666	0.0052454489	0.00322206003333333	0.0030112033	0.0039991942	0.0021584373	0.00305627826666667	0.0024202616	0.0037750162	0.0024205528	0.00287194353333333	0.0020605571	0.0069280188	0.0044425154	0.00447703043333333
450		206.141913	Agrocybenine	Alkaloids	+	5.031333333	0.09209508	0.09314121	0.11241614	0.0992174766666667	0.07138282	0.08655922	0.08249330	0.0801451133333333	0.06049451	0.11397264	0.04507117	0.07317944	0.07029944	0.07623616	0.07320471	0.07324677
451	C09311	206.05791	Scoparone	Coumarins	+	5.059166667	0.14115075	0.14181825	0.15987672	0.14761524	0.07483363	0.11064577	0.13330034	0.106259913333333	0.12069422	0.11128799	0.07649296	0.102825056666667	0.12369794	0.09209424	0.10823234	0.108008173333333
452	C09690	206.167065	alpha-Irone	Prenol lipids	+	5.0519	0.03199711	0.05300530	0.05472171	0.0465747066666667	0.05466329	0.05749502	0.03154128	0.0478998633333333	0.05357415	0.05514003	0.03597625	0.0482301433333333	0.04098090	0.05725941	0.04894704	0.04906245
453	C10476	206.094295	Ethyl trans-p-methoxycinnamate	Cinnamic acids and derivatives	+	4.967983333	0.13576092	0.07480841	0.09889913	0.103156153333333	0.13802879	0.04720004	0.08645014	0.0905596566666667	0.09318534	0.08185853	0.09873613	0.09126	0.07223258	0.12203586	0.09660452	0.0969576533333333
454	C14086	206.05791	2-Hydroxy-3-methylbenzalpyruvate		+	5.068683333	0.13576092	0.08784381	0.09889913	0.107501286666667	0.13802879	0.04720004	0.08645014	0.0905596566666667	0.09318534	0.08185853	0.06161547	0.0788864466666667	0.07223258	0.12203586	0.09660452	0.0969576533333333
455		206.05791	3-Methoxy-4,5-methylenedioxycinnamaldehyde	Phenylpropanoids	+	5.042633333	0.02422832	0.03037659	0.02872262	0.0277758433333333	0.01337558	0.01504038	0.03700489	0.02180695	0.01640360	0.04119257	0.02143625	0.02634414	0.01396245	0.02913679	0.02138822	0.02149582
456	C16952	307.214744	Dihydrocapsaicin	Alkaloids	+	11.93663405	9.521752e-03	7.469269e-05	7.352506e-05	0.00322332325	2.177379e-03	5.649118e-03	1.056629e-02	0.006130929	7.092952e-03	4.120568e-03	1.044096e-02	0.00721816	2.059741e-03	1.316082e-02	7.492200e-03	0.00757092033333333
457	C09372;C09364	367.105589	(+)-Bicuculline	Alkaloids	+	5.8759	0.0055754763	0.0039444276	0.0039457331	0.00448854566666667	0.0022538375	0.0004859848	0.0005468188	0.00109554703333333	0.0055142516	0.0027491589	0.0021655917	0.00347633406666667	0.0044460157	0.0017556034	0.0031294300	0.0031103497
458	C10333	367.163104	Isatidine	Alkaloids	+	6.730183333	0.004239184	0.001129950	0.002876932	0.00274868866666667	0.001772161	0.002487755	0.004423118	0.00289434466666667	0.010976071	0.008338504	0.005274934	0.008196503	0.012000146	0.007248541	0.009674893	0.00964119333333333
459	C13202	472.391645	DL-alpha-Tocopherylacetate	Phenols	+	13.36965	0.0020291612	0.0031874431	0.0010177548	0.0020781197	0.0028398448	0.0008355392	0.0014623414	0.00171257513333333	0.0077957631	0.0033276047	0.0065467351	0.0058900343	0.0073230749	0.0037780146	0.0055882579	0.0055631158
460	C05842	152.058578	N1-Methyl-2-pyridone-5-carboxamide	Pyridines and derivatives	+	2.627833333	0.0049669018	0.0069582294	0.0116466078	0.00785724633333333	0.0021242159	0.0067700350	0.0077006922	0.0055316477	0.0008902485	0.0091470508	0.0026432054	0.0042268349	0.0086264726	0.0056649619	0.0071772243	0.0071562196
461	C09893	152.120115	Pulegone	Monoterpenoids	+	5.8955	2.756280	2.318869	2.772591	2.61591333333333	2.345680	1.976465	2.599357	2.30716733333333	2.486834	2.975499	2.361486	2.60793966666667	2.233992	2.251095	2.242363	2.24248333333333
462	C00755	152.047345	Vanillin	Phenols	+	5.895917043	0.3977632	0.2980530	0.3786696	0.358161933333333	0.3696223	0.2962065	0.4018652	0.355898	0.3203569	0.4221296	0.2914899	0.3446588	0.3295790	0.3219052	0.3258240	0.3257694
463		152.08373	3-(4-Hydroxyphenyl)-1-propanol	Phenylpropanoids	+	3.0883	0.011417440	0.020055082	0.030819074	0.0207638653333333	0.051777144	0.009374719	0.009163742	0.023438535	0.016586298	0.017090222	0.012574493	0.0154170043333333	0.015207119	0.008075662	0.011717257	0.0116666793333333
464	C09307	386.136555	(+)-Pteryxin	Coumarins	+	11.10641667	5.270911e-02	4.970646e-02	7.352506e-05	0.0341630316866667	2.719975e-02	2.444027e-02	5.357758e-02	0.0350725333333333	4.382874e-02	7.772353e-05	4.395175e-02	0.0292860711766667	3.109437e-02	3.571397e-02	3.335506e-02	0.0333878
465	C17958	386.10017	Irisflorentin	Flavonoids	+	8.643433333	0.011104421	0.018499131	0.020144875	0.016582809	0.007348489	0.015737988	0.012141226	0.0117425676666667	0.012377673	0.003948703	0.008227714	0.00818469666666667	0.012538000	0.006301645	0.009486166	0.009441937
466	C09922	386.10017	Cleomiscosin A	Coumarins	+	5.74	0.09717440	0.07759267	0.08934376	0.0880369433333333	0.06495380	0.06066763	0.07103463	0.06555202	0.09174092	0.04052477	0.07212740	0.06813103	0.07874509	0.07989553	0.07930813	0.07931625
467	C10561	386.17294	Pinoresinol dimethyl ether	Lignans	+	5.1526	0.0653490330	0.0322543994	0.0809497138	0.0595177154	0.0320584392	0.0750251912	0.0696542911	0.0589126405	0.0000759318	0.0738987397	0.0560183000	0.0433309905	0.0000775143	0.0191944634	0.0093930649	0.0095550142
468		386.17294	Porson	Phenols	+	7.45185	2.747983e-03	7.469269e-05	2.122762e-03	0.00164847923	9.228795e-04	2.217950e-03	2.353113e-03	0.00183131416666667	3.283975e-03	1.834554e-03	2.883711e-03	0.00266741333333333	7.751430e-05	4.920118e-03	2.407725e-03	0.00246845243333333
469		252.078645	4'-Methoxyflavone	Flavonoids	+	11.40421667	0.020113120	0.005446310	0.003529333	0.00969625433333333	0.005709121	0.008889551	0.004234435	0.00627770233333333	0.008373612	0.001890047	0.004667687	0.00497711533333333	0.034289460	0.006745939	0.020810698	0.0206153656666667
470	C11264	238.062995	7-Hydroxyflavone	Flavonoids	+	0.56235	0.002357095	0.008673581	0.015968941	0.00899987233333333	0.010959610	0.019167783	0.019480432	0.0165359416666667	0.006176123	0.021533622	0.012668895	0.0134595466666667	0.009809054	0.018341833	0.013984690	0.0140451923333333
471	C16773	238.19328	Bisabolol oxide A	Sesquiterpenoids	+	11.49528333	0.02004084	0.01846510	0.02825768	0.02225454	0.02893970	0.01860825	0.02072054	0.0227561633333333	0.01505797	0.03163411	0.01538123	0.0206911033333333	0.04844148	0.04408156	0.04630793	0.04627699
472		238.09938	Benzyl cinnamate	Phenylpropanoids	+	4.553166667	0.03451325	0.02316192	0.03071929	0.02946482	0.02734042	0.03377875	0.02458192	0.02856703	0.01045965	0.02967187	0.02325493	0.0211288166666667	0.03761327	0.04011347	0.03883680	0.0388545133333333
473	C05174	325.131409	Cheilanthifoline	Miscellaneous	+	14.13145	0.003147121	0.003860755	0.004087362	0.00369841266666667	0.003527419	0.001308670	0.001518732	0.00211827366666667	0.001977710	0.002234222	0.002268957	0.00216029633333333	0.002596200	0.001509065	0.002064198	0.00205648766666667
474	C09389	325.131409	Cassythicine	Alkaloids	+	9.903166667	0.007219273	0.008084627	0.003912727	0.00640554233333333	0.005691560	0.005220149	0.008466184	0.00645929766666667	0.005961750	0.003969936	0.006446427	0.005459371	0.017286043	0.003521613	0.010550249	0.010452635
475	C00408	129.078979	L-Pipecolic acid	Amino acid and derivatives	+	0.68835	22.77765	58.96530	50.35589	44.0329466666667	25.42757	73.06392	31.80242	43.4313033333333	14.91680	50.01415	24.75583	29.8955933333333	41.26996	45.83372	43.50333	43.53567
476	C02237	129.042594	Pyrrolidonecarboxylic acid	Carboxylic acids and derivatives	+	0.671566667	22.77765	58.96530	50.35589	44.0329466666667	25.42757	73.06392	31.80242	43.4313033333333	14.91680	50.01415	24.75583	29.8955933333333	41.26996	45.83372	43.50333	43.53567
477	C06812	406.213759	Lincomycin	Carboxylic acids and derivatives	+	12.4381	3.657716e-03	8.410423e-04	7.352506e-05	0.00152409445333333	1.361218e-02	1.405467e-02	7.348988e-05	0.00924677996	7.593180e-05	1.059062e-02	7.122012e-03	0.00592952126666667	1.844112e-02	1.888453e-03	1.034087e-02	0.010223481
478	C10075	406.09	Lancerin	Xanthones	+	11.47373333	0.008502868	0.006000447	0.003565839	0.00602305133333333	0.008541014	0.018219416	0.009732297	0.0121642423333333	0.007879458	0.008715391	0.008340100	0.00831164966666667	0.022696702	0.004855989	0.013966129	0.0138396066666667
479	C17000	406.147515	Morroniside	Iridoids	+	4.48674965	0.004458755	0.009667406	0.010715240	0.008280467	0.010850649	0.014164384	0.013736012	0.012917015	0.007929124	0.013505324	0.012382052	0.0112721666666667	0.010284218	0.010770430	0.010522160	0.0105256026666667
480		594.158475	Safflor Yellow A	Chalcones	+	12.33566667	0.016943823	0.013614996	0.028916447	0.0198250886666667	0.017777671	0.008563139	0.013416816	0.013252542	0.028676104	0.013641072	0.013602991	0.0186400556666667	0.014296525	0.024113800	0.019100748	0.0191703576666667
481	C09830	594.19486	Poncirin	Flavonoids	+	8.156733333	0.0060991321	0.0035509339	0.0039265913	0.00452555243333333	0.0097864656	0.0031964737	0.0015826886	0.0048552093	0.0015781656	0.0029152753	0.0027905181	0.00242798633333333	0.0007547635	0.0073501204	0.0039822893	0.00402905773333333
482	C10537	410.136555	Alpha-Toxicarol	Flavonoids	+	11.59723333	0.004905151	0.014820258	0.005757554	0.008494321	0.006448521	0.004252852	0.007421228	0.006040867	0.004118394	0.021550051	0.007326488	0.010998311	0.012438403	0.005123038	0.008858541	0.00880666066666667
483	C08752	410.157685	Bruceine D	Diterpenoids	+	4.835430767	0.015550722	0.003365099	0.012918728	0.0106115163333333	0.001440060	0.003689372	0.009897176	0.00500886933333333	0.002033753	0.003385816	0.002070735	0.002496768	0.008221024	0.003144444	0.005736738	0.00570073533333333
484	C10071	410.17294	1-Isomangostin	Xanthones	+	13.15803333	0.002601307	0.003102929	0.007261392	0.004321876	0.008317324	0.002917782	0.003586556	0.004940554	0.006975131	0.004769084	0.007810018	0.00651807766666667	0.007945591	0.005587423	0.006791595	0.00677486966666667
485		410.17294	3-Isomangostin	Xanthones	+	13.09391667	0.002601307	0.003294787	0.007261392	0.00438582866666667	0.008317324	0.001679802	0.004083149	0.004693425	0.006975131	0.004769084	0.007810018	0.00651807766666667	0.007945591	0.005587423	0.006791595	0.00677486966666667
486		578.16356	Daidzein-4',7-diglucoside	Flavonoids	+	5.94415	0.008015492	0.009312169	0.015607283	0.0109783146666667	0.006734384	0.003606205	0.002869649	0.00440341266666667	0.006029506	0.008503939	0.004192661	0.00624203533333333	0.008877249	0.003803461	0.006394330	0.00635834666666667
487	C10851	175.084459	Calystegine B2	Alkaloids	+	2.954033333	0.0035112197	0.0036353361	0.0039376951	0.0036947503	0.0012288307	0.0028529143	0.0007494741	0.00161040636666667	0.0038928894	0.0015764478	0.0029552226	0.0028081866	0.0038969988	0.0012605810	0.0026068356	0.00258813846666667
488	C10190	372.120905	Tangeretin	Flavonoids	+	11.37	7.988405e-05	7.469269e-05	7.352506e-05	7.60339333333333e-05	1.453599e-02	2.077121e-02	9.315374e-03	0.0148741913333333	1.402591e-02	1.705776e-02	1.703681e-02	0.01604016	7.090705e-03	8.088410e-05	3.620780e-03	0.00359745636666667
489	C10545	372.15729	Arctigenin	Lignans	+	11.39106667	0.019167842	0.011840486	0.008420063	0.013142797	0.021053804	0.008943990	0.008475103	0.012824299	0.015591439	0.009074584	0.034901871	0.0198559646666667	0.007081488	0.015530659	0.011216206	0.0112761176666667
490	C10892	372.193675	Veraguensin	Lignans	+	6.746966667	0.008111298	0.032052285	0.045344306	0.0285026296666667	0.008460857	0.007345213	0.029222197	0.0150094223333333	0.012039757	0.025714157	0.018881148	0.018878354	0.025779251	0.016806685	0.021388425	0.021324787
491	C10640	372.15729	Kadsurin A	Lignans	+	11.39106667	0.020523143	0.043243712	0.003377213	0.022381356	0.011358560	0.002629042	0.002555699	0.00551443366666667	0.030683484	0.024984023	0.020571732	0.0254130796666667	0.021617281	0.035124538	0.028227251	0.0283230233333333
492	C09227	368.173608	Mitraphylline	Alkaloids	+	13.02376667	0.03142417	0.02069319	0.01578786	0.0226350733333333	0.03420137	0.01550847	0.03310802	0.0276059533333333	0.01460339	0.02660131	0.03922637	0.0268103566666667	0.03092042	0.01565967	0.02345239	0.02334416
493		212.047345	2-Hydroxyxanthone	Xanthones	+	7.269033333	0.002466726	0.004636396	0.002650745	0.003251289	0.004893171	0.001825264	0.002002456	0.00290696366666667	0.002389068	0.003417099	0.001727348	0.00251117166666667	0.001362417	0.003043089	0.002184877	0.00219679433333333
494	C01112	230.019157	D-Arabinose 5-phosphate	Organooxygen compounds	+	6.293833333	0.004618630	0.003812579	0.005853346	0.00476151833333333	0.010526963	0.003166886	0.010521421	0.00807175666666667	0.008208746	0.006686159	0.007999294	0.00763139966666667	0.003269112	0.013958932	0.008500319	0.008576121
495	C18338	212.03209	5-Carboxyvanillic acid		+	3.52165	0.005001906	0.007752693	0.005945499	0.006233366	0.005476902	0.005056451	0.008434664	0.00632267233333333	0.009266832	0.003069225	0.009633323	0.00732312666666667	0.007548073	0.007616871	0.007581745	0.00758222966666667
496		212.120115	Pyrocurzerenone	Sesquiterpenoids	+	3.423966667	0.004928709	0.002682377	0.004627050	0.00407937866666667	0.004393935	0.001894614	0.004924271	0.00373760666666667	0.006228581	0.004329418	0.003384923	0.00464764066666667	0.004578769	0.005716212	0.005135395	0.00514345866666667
497		212.068475	C-Veratroylglycol	Phenylpropanoids	+	3.474433333	0.009804218	0.013833810	0.017409271	0.013682433	0.014081882	0.009826401	0.007139505	0.0103492626666667	0.007101492	0.010126058	0.010644570	0.00929070666666667	0.006605392	0.009923892	0.008229349	0.00825287766666667
498		374.10017	Atranorin	Phenols	+	5.255583333	0.001715745	0.003956791	0.003182773	0.00295176966666667	0.004257225	0.011648456	0.004561640	0.00682244033333333	0.002353827	0.002491773	0.004573332	0.003139644	0.020393200	0.013833366	0.017183073	0.0171365463333333
499	C10358	374.07904	Isodiospyrin	Quinones	+	11.27835	0.027843685	0.018950711	0.019185521	0.0219933056666667	0.008149400	0.011546837	0.038692002	0.0194627463333333	0.033829958	0.020177884	0.013984137	0.022663993	0.033056743	0.008016434	0.020802960	0.020625379
500		374.10017	Methyl rosmarinate	Phenylpropanoids	+	6.595933333	0.001890634	0.004725755	0.004248062	0.00362148366666667	0.001915085	0.003696946	0.006400223	0.00400408466666667	0.005675476	0.004892263	0.001810263	0.00412600066666667	0.005672965	0.001294297	0.003530210	0.00349915733333333
501	C16803	564.14791	Glucofrangulin B	Anthraquinones	+	5.68965	0.036620410	0.043478192	0.084292213	0.0547969383333333	0.053007570	0.082310144	0.044119818	0.0598125106666667	0.024256995	0.092013480	0.002537643	0.039602706	0.051989490	0.042582303	0.047385995	0.0473192626666667
502	C00187	386.354865	Cholesterol	Steroids and steroid derivatives	+	11.8597	0.02458630	0.01878511	0.01961518	0.02099553	0.02655323	0.02356398	0.01884170	0.0229863033333333	0.03111230	0.02376478	0.01017391	0.0216836633333333	0.01976319	0.02649391	0.02305697	0.02310469
503	C01189	386.354865	Lathosterol	Steroids and steroid derivatives	+	11.80251667	0.017621139	0.009261922	0.039222646	0.0220352356666667	0.019830746	0.011529351	0.023107344	0.0181558136666667	0.022394297	0.022597935	0.036008298	0.0270001766666667	0.020225120	0.021517524	0.020857589	0.0208667443333333
504	C02029	221.12766	Dihydrozeatin	Imidazopyrimidines	+	4.296666667	0.001693824	0.001404958	0.003638410	0.00224573066666667	0.001367491	0.003490491	0.001685092	0.00218102466666667	0.002642191	0.002799001	0.001357199	0.00226613033333333	0.005395231	0.001346160	0.003413768	0.003385053
505	C13963	390.240625	Mevastatin	Diterpenoids	+	12.06715	0.024283827	0.019563693	0.020965354	0.0216042913333333	0.018900627	0.008484791	0.030212653	0.019199357	0.018775305	0.017555238	0.007914889	0.0147484773333333	0.025145374	0.016558273	0.020943181	0.020882276
506	C13707	390.221781	Lubiprostone	Fatty Acyls	+	12.74898333	15.50694	18.05460	14.18662	15.9160533333333	18.01810	13.56289	18.28451	16.6218333333333	16.00922	17.32078	19.01961	17.44987	16.13042	17.63759	16.86798	16.8786633333333
507	C15587	120.043596	Purine	Nucleotide and its derivates	+	2.047766667	4.411879	2.829234	3.627617	3.62291	4.984974	3.269670	3.203986	3.81954333333333	4.812842	1.824682	4.032319	3.55661433333333	3.732353	3.882465	3.805815	3.80687766666667
508	C02083	120.057515	Styrene Oxide	Benzene and substituted derivatives	+	5.9414	0.3615978	0.2286158	0.4556722	0.3486286	0.2180964	0.2139861	0.1537328	0.195271766666667	0.2606202	0.4399184	0.2065865	0.302375033333333	0.2869346	0.3959515	0.3402837	0.3410566
509	C14533	120.0939	1,2,4-Trimethylbenzene	Benzene and substituted derivatives	+	5.706433333	0.13408694	0.09804831	0.17233599	0.134823746666667	0.12677882	0.13560130	0.13051810	0.130966073333333	0.12268818	0.12412940	0.14805791	0.131625163333333	0.11528173	0.14068288	0.12771220	0.12789227
510	C09642	179.094629	Salsolinol	Tetrahydroisoquinolines	+	2.265933333	0.003927951	0.017079942	0.017415639	0.012807844	0.005845857	0.013883559	0.023173759	0.0143010583333333	0.007594802	0.016254849	0.006383516	0.0100777223333333	0.010643406	0.010845274	0.010742200	0.0107436266666667
511	C03975	179.044325	Isoxanthopterin	Pteridines and derivatives	+	3.256133333	0.013868589	0.006044880	0.015330020	0.0117478296666667	0.008092819	0.006501904	0.010471650	0.00835545766666667	0.013640299	0.025291327	0.005296211	0.0147426123333333	0.020475885	0.019852942	0.020171054	0.020166627
512	C02325	210.08921	Sinapyl alcohol	Hydroxycinnamoyl derivatives	+	4.430933333	0.01841909	0.02991903	0.02680402	0.02504738	0.01131966	0.02804313	0.01798718	0.0191166566666667	0.01364793	0.02656519	0.02171581	0.0206429766666667	0.02358535	0.02103765	0.02233861	0.0223205366666667
513	C12287	192.151415	beta-Ionone	Prenol lipids	+	11.228	0.018753009	0.008762653	0.011991987	0.0131692163333333	0.010853205	0.004940721	0.011476165	0.00909003033333333	0.003967193	0.010152488	0.014098937	0.009406206	0.019314484	0.008051413	0.013802765	0.0137228873333333
514		192.11503	Carvacryl acetate	Monoterpenoids	+	11.228	0.014267675	0.014030616	0.021281123	0.0165264713333333	0.013989861	0.012428236	0.013938998	0.013452365	0.009621336	0.008931678	0.023496689	0.0140165676666667	0.007927251	0.013901069	0.010850623	0.010892981
515		307.251129	Fingolimod hydrochloride	Miscellaneous	+	13.10768333	0.03768383	0.03348163	0.03414460	0.0351033533333333	0.02030404	0.01762928	0.06327654	0.03373662	0.01324088	0.02602284	0.03596969	0.0250778033333333	0.02585846	0.02064031	0.02330491	0.0232678933333333
516	C05775	278.126658	N1-(alpha-D-ribosyl)-5,6-dimethyl-benzimidazole	Benzimidazole ribonucleosides and ribonucleotides	+	11.88253333	0.04433661	0.05569221	0.02503700	0.0416886066666667	0.04032381	0.02618126	0.03662390	0.0343763233333333	0.03589298	0.04112710	0.03384185	0.0369539766666667	0.02026081	0.02722028	0.02366653	0.0237158733333333
517	C17064	432.214805	Schisandrol A	Lignans	+	11.5798426	2.181733e-02	1.029715e-02	1.363575e-02	0.0152500766666667	1.925001e-02	1.064465e-02	1.102880e-02	0.0136411533333333	2.493320e-02	3.807738e-02	7.717386e-05	0.0210292512866667	2.000271e-02	8.088410e-05	1.021413e-02	0.0100992413666667
518	C00258	106.02661	Glyceric acid	Organooxygen compounds	+	0.554083333	0.07620919	0.12046387	0.14219291	0.112955323333333	0.10071657	0.11063835	0.03256302	0.08130598	0.14288963	0.25611231	0.12983365	0.17627853	0.17488227	0.11317385	0.14468456	0.144246893333333
519	C10057	538.09	Hinokiflavone	Flavonoids	+	11.93288333	0.01989935	0.02486379	0.03247075	0.02574463	0.01642735	0.02534526	0.02110726	0.0209599566666667	0.01660027	0.03868542	0.02060253	0.0252960733333333	0.03012062	0.02210587	0.02619852	0.02614167
520	C10034	538.09	Cupressuflavone	Flavonoids	+	9.6672	0.0004770423	0.0019795817	0.0005106831	0.000989102366666667	0.0007832041	0.0012221785	0.0045790300	0.0021948042	0.0015854279	0.0010161038	0.0007470773	0.001116203	0.0025708613	0.0008286913	0.0017183092	0.00170595393333333
521		538.09	3,8'-Biapigenin	Flavonoids	+	11.9161	0.01989935	0.02486379	0.03247075	0.02574463	0.01642735	0.02534526	0.02110726	0.0209599566666667	0.01660027	0.03868542	0.02781777	0.0277011533333333	0.03012062	0.02210587	0.02619852	0.02614167
522	C08745	538.11113	Lithospermic acid	Phenylpropanoids	+	7.1162	0.3785558	0.1198852	0.2079020	0.235447666666667	0.2656790	0.1073778	0.1971892	0.190082	0.4254072	0.1878868	0.4459820	0.353092	0.1784173	0.2193057	0.1984267	0.198716566666667
523	C10182	580.13695	Sciadopitysin	Flavonoids	+	12.82238333	0.006214265	0.017327174	0.013299548	0.012280329	0.008250994	0.009061650	0.025115380	0.0141426746666667	0.017794141	0.010046273	0.008745377	0.0121952636666667	0.018399934	0.011849520	0.015194415	0.0151479563333333
524	C14752	322.178025	Zeranol	Macrolides and analogues	+	11.84896667	7.988405e-05	2.189181e-02	6.829622e-03	0.00960043868333333	2.141243e-02	1.135545e-02	7.348988e-05	0.0109471232933333	1.723519e-02	4.683586e-03	1.809542e-02	0.0133380653333333	1.138592e-02	1.061458e-02	1.100846e-02	0.0110029866666667
525	C05990	462.116215	Isoscoparin	Flavonoids	+	6.232966667	0.0050707250	0.0027009340	0.0086857666	0.00548580853333333	0.0021534155	0.0016752520	0.0010029360	0.0016105345	0.0053980637	0.0005505157	0.0045508513	0.00349981023333333	0.0017150744	0.0148135403	0.0081249834	0.00821786603333333
526	C12639	464.09548	Quercetin-7-O-beta-D-glucopyranoside	Flavonoids	+	6.1007	0.013189990	0.006636115	0.022604848	0.014143651	0.004921483	0.002147474	0.008267219	0.00511205866666667	0.007926288	0.002201027	0.003181992	0.00443643566666667	0.015793268	0.002906992	0.009487209	0.009395823
527	C16422	464.131865	Hesperetin 7-O-glucoside	Flavonoids	+	6.067633333	0.013189990	0.011627976	0.022604848	0.0158076046666667	0.009574593	0.002147474	0.008267219	0.00666309533333333	0.007926288	0.002201027	0.003181992	0.00443643566666667	0.015793268	0.002906992	0.009487209	0.009395823
528	C05623	464.09548	Isoquercitrin	Flavonoids	+	6.218220153	0.026714678	0.024279789	0.014396347	0.021796938	0.002272976	0.003368687	0.002050123	0.00256392866666667	0.077811926	0.019227502	0.068514639	0.055184689	0.021373123	0.024865075	0.023081971	0.023106723
529	C10122	318.03757	Quercetagetin	Flavonoids	+	11.58045	7.822522e-03	1.880802e-01	4.659123e-02	0.0808313173333333	7.982872e-05	5.986403e-05	8.495619e-02	0.02836529425	1.900344e-01	1.160085e-01	6.674413e-02	0.124262343333333	1.725963e-01	8.088410e-05	8.813415e-02	0.0869371113666667
530	C04109	318.03757	Gossypetin	Flavonoids	+	6.460666667	0.004907803	0.005790735	0.011136316	0.00727828466666667	0.010469077	0.006993130	0.010126639	0.009196282	0.012942103	0.009443035	0.005485267	0.009290135	0.003255167	0.012016846	0.007542813	0.007604942
531	C16978	418.126385	Isoliquiritin; Isoliquiritoside	Chalcones	+	6.9421	1.424858e-03	4.535225e-03	3.112855e-03	0.00302431266666667	4.197587e-03	2.214020e-03	4.260220e-04	0.00227920966666667	3.085219e-03	7.772353e-05	5.182078e-03	0.00278167351	6.921772e-03	2.428655e-03	4.723011e-03	0.004691146
532		240.099775	Ethyl 3,4,5-trimethoxybenzoate	Phenols	+	0.529283333	0.002425174	0.006575261	0.001460899	0.00348711133333333	0.003718591	0.001363316	0.001595242	0.00222571633333333	0.002017121	0.003636572	0.002019761	0.002557818	0.002201145	0.003708770	0.002938923	0.00294961266666667
533	C10501	624.205425	Verbascoside	Phenylpropanoids	+	6.141490873	0.3289419	0.2024592	0.2811370	0.270846033333333	0.2854942	0.3230323	0.2977437	0.302090066666667	0.3374922	0.3728392	0.3406545	0.350328633333333	0.2312852	0.2023187	0.2171102	0.2169047
534		624.205425	Isoacteoside	Phenylpropanoids	+	6.625814913	0.583526331	0.331980980	0.513971184	0.476492831666667	0.590334902	0.008270618	0.929279096	0.509294872	0.975347321	0.785733716	0.945538299	0.902206445333333	0.456661260	0.442697336	0.449828154	0.449728916666667
535		624.247168	Grossamide	Alkaloids	+	13.08188333	4.146829e-04	3.741887e-03	1.349243e-03	0.00183527096666667	3.663228e-03	4.208990e-03	7.348988e-05	0.00264856929333333	4.562766e-03	7.772353e-05	2.548210e-03	0.00239623317666667	2.453112e-03	3.764224e-03	3.094724e-03	0.00310402
536	C17531	466.11113	Plantagoside	Flavonoids	+	6.847666667	0.004834138	0.001951538	0.011293530	0.006026402	0.001582698	0.004836145	0.002892355	0.00310373266666667	0.003093039	0.001626144	0.006159700	0.00362629433333333	0.007009736	0.003863998	0.005470333	0.00544802233333333
537	C05442	412.370515	Stigmasterol	Steroids and steroid derivatives	+	13.12098333	0.05070480	0.10028545	0.13914981	0.0967133533333333	0.16173758	0.08999986	0.11430834	0.12201526	0.15599934	0.15682211	0.10652511	0.139782186666667	0.13922964	0.04520659	0.09321831	0.0925515133333333
538	C08840	412.370515	alpha-Spinasterol	Steroids and steroid derivatives	+	13.32346667	0.05070480	0.10028545	0.12930458	0.09343161	0.15632337	0.07942881	0.11943543	0.11839587	0.15599934	0.15682211	0.10652511	0.139782186666667	0.10877881	0.04520659	0.07766898	0.0772181266666667
539	C09743	234.16198	Valerenic acid	Sesquiterpenoids	+	11.24478333	0.02491602	0.01820307	0.02664504	0.02325471	0.02119905	0.02397549	0.02244068	0.0225384066666667	0.03745390	0.01267307	0.02172620	0.0239510566666667	0.01834211	0.02430595	0.02126061	0.02130289
540	C02253	234.148061	Benzoylagmatine		+	10.55668333	0.02093476	0.01743404	0.02298947	0.0204527566666667	0.01632239	0.03126935	0.03573833	0.02777669	0.02273469	0.02218799	0.01560297	0.0201752166666667	0.02379214	0.03434473	0.02895621	0.0290310266666667
541	C09350	234.16198	Bakkenolide A	Miscellaneous	+	11.84896667	2.306571e-02	1.428966e-02	2.560135e-02	0.0209855733333333	2.347055e-02	1.229147e-02	7.348988e-05	0.01194516996	1.983221e-02	3.352121e-02	1.520113e-02	0.0228515166666667	1.921286e-02	2.320218e-02	2.116510e-02	0.02119338
542	C10426	234.08921	1'-Acetoxychavicol acetate	Phenols	+	10.55093333	0.006370650	0.005973569	0.005675030	0.00600641633333333	0.010420854	0.003587624	0.010613018	0.00820716533333333	0.011788060	0.020974359	0.014641568	0.015801329	0.009079842	0.011496747	0.010262593	0.0102797273333333
543	C18326	234.136828	N-p-Coumaroyl putrescine	Phenolamides	+	4.1624	0.005215943	0.005777564	0.006149407	0.00571430466666667	0.002667711	0.002130774	0.004856178	0.003218221	0.003966284	0.004057554	0.002820406	0.003614748	0.005481042	0.003469971	0.004496902	0.00448263833333333
544	C09183	308.27153	Sclareol	Diterpenoids	+	10.62381667	7.988405e-05	7.190159e-03	7.455355e-04	0.00267185951666667	1.599061e-03	3.053748e-03	5.670681e-03	0.00344116333333333	6.997600e-03	3.280503e-03	2.342202e-03	0.00420676833333333	3.141981e-03	8.428209e-03	5.728869e-03	0.005766353
545	C08846	392.19876	Mulberrofuran A	Phenols	+	13.22516667	0.003203161	0.004475853	0.004385900	0.004021638	0.006095710	0.002420677	0.004690713	0.00440236666666667	0.010336572	0.002957975	0.008791926	0.00736215766666667	0.005306965	0.003030821	0.004193108	0.00417696466666667
546	C08622	442.38108	Dipterocarpol	Triterpenoids	+	12.05236667	0.003179132	0.007121354	0.016036046	0.008778844	0.022896248	0.021746380	0.007891321	0.0175113163333333	0.020412863	0.035392411	0.006265246	0.0206901733333333	0.010466882	0.024997982	0.017577875	0.017680913
547	C06672	168.04226	Vanillic acid	Phenols	+	3.7764	0.02327071	0.01070179	0.02354002	0.01917084	0.01408125	0.04477723	0.01947647	0.02611165	0.01029867	0.01735679	0.01656497	0.0147401433333333	0.01514142	0.02117899	0.01809600	0.0181388033333333
548	C11527	168.04226	p-Hydroxymandelic acid	Phenols	+	3.356833333	0.02464874	0.01990441	0.02324084	0.0225979966666667	0.01398811	0.02851434	0.02003437	0.0208456066666667	0.01645006	0.02763458	0.01072189	0.0182688433333333	0.01810132	0.01982347	0.01894409	0.0189562933333333
549	C05441	396.339215	Vitamin D2 (Ergocalciferol)	Steroids and steroid derivatives	+	11.50968333	0.006595130	0.008877119	0.015971437	0.0104812286666667	0.108566158	0.014860416	0.012102221	0.045176265	0.014723260	0.017557841	0.013049507	0.0151102026666667	0.003567998	0.028402860	0.015721269	0.0158973756666667
550	C00607	463.063195	Chondroitin sulfate	Miscellaneous	+	6.17635	0.002258081	0.005548815	0.007120670	0.00497585533333333	0.001082835	0.016068616	0.003554290	0.00690191366666667	0.004753516	0.043886886	0.000530349	0.0163902503333333	0.010077540	0.007839614	0.008982389	0.00896651433333333
551	C07650	263.071763	Gemcitabine	Pyrimidine nucleosides	+	0.745466667	0.020061941	0.016929163	0.014990683	0.0173272623333333	0.011051352	0.012613842	0.008609742	0.010758312	0.017611564	0.033679164	0.036884274	0.0293916673333333	0.018154482	0.011447638	0.014872412	0.014824844
552	C02592	483.301845	Taurolithocholate	Steroids and steroid derivatives	+	13.779	2.853201e-03	2.255593e-03	7.352506e-05	0.00172743968666667	4.157559e-03	1.393222e-03	1.631688e-03	0.00239415633333333	2.935506e-03	2.186745e-03	1.930837e-03	0.00235102933333333	1.532203e-03	2.025312e-03	1.773513e-03	0.00177700933333333
553	C04225	188.03209	cis-2-Methylaconitate	Carboxylic acids and derivatives	+	3.8027	0.007862786	0.007214474	0.007094564	0.007390608	0.007531098	0.005963232	0.004214029	0.00590278633333333	0.008455709	0.006335591	0.006999155	0.007263485	0.007818096	0.006257298	0.007054305	0.007043233
554	C06677	188.014331	p-Toluenesulfonic acid	Organic acids	+	11.24478333	0.015450122	0.003799393	0.017250558	0.012166691	0.015505537	0.010976752	0.002256628	0.009579639	0.010805122	0.006122460	0.010014726	0.00898076933333333	0.015100181	0.010323678	0.012762747	0.0127288686666667
555	C02727	188.116093	N6-Acetyl-L-lysine	Amino acid and derivatives	+	0.805833333	3.780928	3.269174	4.079393	3.70983166666667	5.720646	5.259891	5.856339	5.612292	5.913879	4.977218	5.570015	5.48703733333333	4.757861	4.523304	4.643081	4.64141533333333
556	C10733	188.094963	Vasicine	Alkaloids	+	3.759616667	0.01442167	0.05497788	0.04761151	0.0390036866666667	0.02663157	0.06526550	0.06512552	0.0523408633333333	0.03465563	0.06123063	0.04525352	0.0470465933333333	0.04942409	0.05132491	0.05035431	0.05036777
557		188.141245	2,6-Dimethyl-7-octene-2,3,6-triol	Monoterpenoids	+	3.819233333	0.005107435	0.003497429	0.007470418	0.00535842733333333	0.009408603	0.002826234	0.003465422	0.00523341966666667	0.006217410	0.005193189	0.009671421	0.00702734	0.005904631	0.006145821	0.006022665	0.00602437233333333
558	C01168	324.03587	Pseudouridine 5'-phosphate	Organooxygen compounds	+	1.158266667	0.050844028	0.006849214	0.006255450	0.0213162306666667	0.011383779	0.030489226	0.012438048	0.0181036843333333	0.111241948	0.002218769	0.069572801	0.0610111726666667	0.008264892	0.080867913	0.043794148	0.0443089843333333
559	C04044	182.05791	3-(2,3-Dihydroxyphenyl)propanoate		+	7.9889	0.003187013	0.004377151	0.001962727	0.00317563033333333	0.004005996	0.002563015	0.001931702	0.002833571	0.001428472	0.004102142	0.001787827	0.00243948033333333	0.003546904	0.005638226	0.004570323	0.004585151
560	C05604	195.053159	Leucodopachrome	Indoles and derivatives	+	4.816933333	0.01770546	0.02543656	0.02570702	0.02294968	0.07324459	0.02077154	0.03996067	0.0446589333333333	0.02327008	0.03704719	0.01862888	0.0263153833333333	0.03453389	0.02679631	0.03074743	0.0306925433333333
561	C15572;C01502	124.05243	Guaiacol	Phenols	+	5.622516667	0.040437007	0.001836775	0.003380229	0.0152180036666667	0.003551012	0.006084923	0.011747085	0.00712767333333333	0.013716515	0.004216897	0.005957147	0.00796351966666667	0.016106641	0.006177870	0.011247877	0.0111774626666667
562	C04779	281.112405	2'-O-Methyladenosine	Purine nucleosides	+	2.719083333	0.03623394	0.01681090	0.01387218	0.0223056733333333	0.01559351	0.03507547	0.04483786	0.0318356133333333	0.04137819	0.03738729	0.03989250	0.03955266	0.02660498	0.02591276	0.02626625	0.02626133
563	C11501	281.07602	9-Riburonosyladenine		+	12.53706667	5.999342e-03	1.018408e-02	7.352506e-05	0.00541898235333333	1.903258e-02	9.942353e-03	7.005430e-03	0.0119934543333333	1.254244e-02	8.552450e-04	8.836031e-04	0.00476042936666667	3.860368e-03	8.101907e-03	5.936024e-03	0.00596609966666667
564	C05595	281.089939	4-Hydroxyphenylacetylglutamic acid		+	12.9902	23.62480	20.02668	27.28347	23.6449833333333	27.70901	26.27749	32.65163	28.8793766666667	23.24156	21.21617	33.34883	25.93552	31.43892	29.96390	30.71712	30.7066466666667
565	C02470	205.037509	Xanthurenic acid	Quinolines and derivatives	+	2.95955	0.013225652	0.004422584	0.006804381	0.00815087233333333	0.013152163	0.007147885	0.002747271	0.00768243966666667	0.005569308	0.009775023	0.009489598	0.00827797633333333	0.008900200	0.010403029	0.009635636	0.00964628833333333
566	C05660	205.073894	Methoxyindoleacetic acid	Indoles and derivatives	+	3.759616667	0.01165584	0.03587163	0.02322810	0.02358519	0.01382591	0.03084445	0.03483379	0.0265013833333333	0.01273651	0.04299866	0.02339255	0.0263759066666667	0.02389887	0.02534110	0.02460466	0.0246148766666667
567	C03267	260.029722	Beta-D-Fructose 2-phosphate	Organooxygen compounds	+	0.749216667	0.4812121	0.1571712	0.2012253	0.279869533333333	0.2169606	0.1370677	0.3456887	0.233239	0.2684023	0.2084589	0.2773714	0.251410866666667	0.3063465	0.2602603	0.2837938	0.283466866666667
568	C10056	260.03209	Desmethylbellidifolin	Xanthones	+	9.969283333	0.0021899915	0.0037465348	0.0002908838	0.00207580336666667	0.0019800571	0.0002410701	0.0024438042	0.00155497713333333	0.0019310696	0.0018547598	0.0018235702	0.00186979986666667	0.0039458533	0.0016378051	0.0028163822	0.00280001353333333
569	C10086	260.03209	Norathyriol	Xanthones	+	10.00285	0.0021899915	0.0011937493	0.0002908838	0.00122487486666667	0.0015602541	0.0002410701	0.0024438042	0.0014150428	0.0032307031	0.0018547598	0.0018235702	0.00230301103333333	0.0039458533	0.0016378051	0.0028163822	0.00280001353333333
570	C03142	255.110674	N-D-Glucosylarylamine		+	2.685516667	0.0051589345	0.0025881821	0.0027600791	0.00350239856666667	0.0004772923	0.0076916251	0.0021285788	0.00343249873333333	0.0017834001	0.0048484714	0.0031068755	0.003246249	0.0065344017	0.0004844884	0.0035738012	0.0035308971
571		127.099714	8-Azabicyclo-3.2.1-octan-3-ol	Alkaloids	+	14.09186667	0.002134119	0.004054571	0.000925158	0.00237128266666667	0.001834991	0.001086383	0.001378808	0.001433394	0.002424130	0.001553736	0.003506947	0.00249493766666667	0.001584890	0.002207163	0.001889409	0.00189382066666667
572	C01536	181.073894	DL-Tyrosine	Alkaloids	+	1.896716667	0.3296070	1.3357825	1.0580996	0.9078297	0.4857982	1.7843921	1.7976928	1.35596103333333	0.3591362	1.3115183	0.4391870	0.7032805	1.0409126	1.0881165	1.0640132	1.06434743333333
573	C04227	153.078979	p-Octopamine	Phenols	+	3.835766667	18.30021	18.13432	19.60718	18.68057	21.33436	16.24631	20.58923	19.3899666666667	19.55894	21.79571	20.01947	20.45804	20.22643	22.15819	21.17178	21.1854666666667
574	C17073	154.135765	Terpinine-4-ol	Monoterpenoids	+	5.454683333	0.01187518	0.02196399	0.01750579	0.0171149866666667	0.01562730	0.00800864	0.04303643	0.0222241233333333	0.02357208	0.01460335	0.01333399	0.0171698066666667	0.03925686	0.02421492	0.03189592	0.0317892333333333
575	C00933	309.157624	Sinapine	Cholines	+	5.0757	0.012469459	0.005079589	0.002408868	0.00665263866666667	0.013571606	0.003202385	0.004676426	0.007150139	0.014778058	0.015837496	0.006221334	0.0122789626666667	0.022182157	0.012896340	0.017638035	0.0175721773333333
576	C00249	256.24023	Palmitic acid	Lipids	+	12.91665	0.4723409	0.8102764	1.2116285	0.831415266666667	0.2739210	0.6300957	0.5850287	0.496348466666667	0.4535476	0.4156652	0.6922956	0.5205028	0.6162003	0.8610961	0.7360437	0.737780033333333
577	C04271	256.07356	3,9-Dihydroxypterocarpan	Flavonoids	+	9.650416667	0.009476536	0.003957071	0.005797406	0.00641033766666667	0.005077106	0.003906592	0.003586333	0.00419001033333333	0.006299393	0.002805381	0.005107043	0.00473727233333333	0.004821167	0.004647197	0.004736036	0.0047348
578	C09866	256.157563	Huperzine B	Alkaloids	+	3.829592465	0.004501938	0.004481617	0.004037452	0.00434033566666667	0.005608981	0.003042615	0.003833033	0.004161543	0.004260084	0.003720993	0.004567626	0.004182901	0.003782567	0.001634567	0.002731417	0.00271618366666667
579	C03033	382.16277	1-(alpha-Methyl-4-(2-methylpropyl)benzeneacetate)-beta-D-Glucopyranuronic acid	Organooxygen compounds	+	12.18463333	9.878663e-03	1.781767e-02	7.352506e-05	0.00925661935333333	7.982872e-05	4.472565e-03	4.811228e-03	0.00312120724	6.127145e-03	1.847987e-02	1.194687e-02	0.0121846283333333	2.141767e-02	5.276448e-03	1.351876e-02	0.0134042926666667
580		544.194465	Physalin D	Steroids and steroid derivatives	+	12.10071667	0.01451136	0.02232450	0.02615272	0.0209961933333333	0.02178161	0.01190428	0.02056928	0.0180850566666667	0.01102392	0.03201884	0.01651652	0.0198530933333333	0.02502235	0.01424605	0.01974884	0.0196724133333333
581	C03033	540.257065	Tetrahydroaldosterone-3-glucuronide	Organooxygen compounds	+	0.721916667	7.988405e-05	5.859414e-02	3.911276e-02	0.0325955946833333	7.982872e-05	3.485249e-02	7.348988e-05	0.0116686028666667	4.291100e-02	3.516162e-02	4.193480e-02	0.0400024733333333	4.359722e-02	4.401166e-02	4.380006e-02	0.04380298
582	C09794	540.184295	Oleuropein	Iridoids	+	7.40245675	0.003991648	0.005013894	0.003535450	0.00418033066666667	0.001550602	0.002747276	0.005600091	0.003299323	0.001867540	0.006194697	0.002575566	0.00354593433333333	0.006365072	0.002008577	0.004233168	0.00420227233333333
583	C11004	121.089149	2,6-Dimethylaniline	Benzene and substituted derivatives	+	2.01845	0.003566692	0.006135764	0.007517904	0.00574012	0.008320694	0.004299539	0.003735400	0.00545187766666667	0.003960835	0.005745457	0.004569389	0.00475856033333333	0.005427573	0.006422416	0.005914417	0.00592146866666667
584	C04294	143.040485	4-Methyl-5-thiazoleethanol	Azoles	+	2.655883333	9.684958e-03	7.469269e-05	1.980342e-03	0.00391333089666667	5.574049e-03	5.895041e-03	4.160296e-03	0.00520979533333333	2.000195e-02	1.550538e-02	2.793834e-02	0.0211485566666667	1.094463e-02	9.500917e-03	1.023814e-02	0.0102278956666667
585	C10172	143.094629	Proline betaine	Carboxylic acids and derivatives	+	0.7387	0.08468717	0.07614918	0.09486454	0.08523363	0.01915738	0.03351718	0.09092730	0.0478672866666667	0.03327660	0.02957773	0.02544553	0.0294332866666667	0.06191479	0.02723172	0.04494222	0.0446962433333333
586	C09926	276.099775	Dihydromethysticin	Phenols	+	11.96645	2.081771e-02	7.469269e-05	4.531418e-03	0.00847460689666667	4.193291e-02	2.042612e-02	9.896288e-03	0.024085106	8.440578e-03	7.714689e-03	2.673166e-02	0.0142956423333333	4.830142e-02	8.088410e-05	2.466451e-02	0.0243489380333333
587	C14826	296.235145	12(13)-EpOME	Fatty Acyls	+	11.88253333	0.02038888	0.01890935	0.01611429	0.01847084	0.02400304	0.01497879	0.01716623	0.01871602	0.01003246	0.02360154	0.01048946	0.01470782	0.01343266	0.02090863	0.01709114	0.0171441433333333
588	C09033	296.188863	Antirhine	Alkaloids	+	11.61401667	0.019060344	0.015006806	0.011456039	0.0151743963333333	0.024003040	0.011356009	0.017166226	0.017508425	0.004937114	0.005265853	0.015776622	0.008659863	0.004928971	0.028441656	0.016435218	0.0166019483333333
589	C18202	170.13068	8-Methylnonenoate	Fatty Acyls	+	2.635166667	0.002301034	0.003116571	0.007731878	0.004383161	0.003297046	0.001933406	0.003262694	0.00283104866666667	0.003119492	0.003030900	0.002637673	0.002929355	0.002672819	0.003828257	0.003238250	0.003246442
590		140.047345	Furfuryl acetate	Miscellaneous	+	5.471466667	0.011806566	0.013333464	0.012037597	0.0123925423333333	0.031722433	0.012499406	0.009929395	0.0180504113333333	0.014750681	0.014896254	0.010304964	0.0133172996666667	0.013512992	0.011923549	0.012735187	0.0127239093333333
591	C05143	311.100504	Dhurrin	Alkaloids	+	13.32586667	0.4281513	0.2890788	0.2450676	0.3207659	0.3170415	0.2902479	0.2060709	0.2711201	0.2101210	0.3268177	0.1715296	0.2361561	0.2016805	0.1290240	0.1661252	0.1656099
592	C01530	284.27153	Stearic Acid	Fatty Acyls	+	13.01823333	0.04798600	0.03957388	0.08401996	0.05719328	0.06562915	0.05307028	0.07211686	0.06360543	0.05799984	0.05187578	0.09690682	0.06892748	0.06900664	0.04638680	0.05793737	0.0577769366666667
593	C10509	430.126385	Ononin;Formononetin 7-O-glucoside (Ononin)	Flavonoids	+	7.3	0.002923447	0.001290415	0.002842018	0.00235196	0.003644184	0.003239877	0.003176284	0.00335344833333333	0.006052241	0.005789465	0.001697560	0.00451308866666667	0.001353313	0.004772483	0.003026530	0.00305077533333333
594	C10544	416.14712	8-Acetoxypinoresinol	Lignans	+	7.250466667	0.004316958	0.006380092	0.006153231	0.00561676033333333	0.004493097	0.004640309	0.008308182	0.00581386266666667	0.007895631	0.004305618	0.004185403	0.00546221733333333	0.003079020	0.007340116	0.005164246	0.00519446066666667
595		416.21989	gamma-Diasarone	Lignans	+	8.5475	0.0055557458	0.0022388196	0.0039672535	0.0039206063	0.0126342587	0.0055208351	0.0079397368	0.00869827686666667	0.0005739098	0.0099565834	0.0040363566	0.0048556166	0.0061946476	0.0041519825	0.0051950468	0.00518055896666667
596		530.28797	Ganoderic acid N	Triterpenoids	+	12.59793333	7.988405e-05	6.074283e-03	9.563235e-03	0.00523913401666667	3.422783e-03	5.885053e-03	7.348988e-05	0.00312710862666667	1.154793e-02	4.717322e-03	1.131841e-02	0.009194554	9.314787e-03	2.461164e-02	1.680051e-02	0.016908979
597	C08534	285.136494	Galanthaminone	Alkaloids	+	6.9108	1.007449e-03	9.033793e-04	8.840523e-04	0.000931626866666667	7.982872e-05	3.369132e-03	7.348988e-05	0.0011741502	3.774831e-03	3.725091e-03	7.717386e-05	0.00252569862	4.349193e-03	4.061920e-03	4.208615e-03	0.004206576
598	C05243	299.152144	N-Methylcoclaurine	Alkaloids	+	12.06715	2.495277e-02	1.426430e-02	3.629405e-02	0.0251703733333333	2.557460e-02	1.123333e-02	2.276082e-02	0.01985625	7.593180e-05	1.010225e-02	7.717386e-05	0.00341845188666667	6.907868e-03	8.832183e-03	7.849562e-03	0.00786320433333333
599	C09910	147.104799	(S)-Actinidine	Pyridines and derivatives	+	2.803	0.014494861	0.008602796	0.010825492	0.0113077163333333	0.012793917	0.007886863	0.006763048	0.00914794266666667	0.005479174	0.006722423	0.008694795	0.006965464	0.012555379	0.015845235	0.014165322	0.0141886453333333
600	C11129	147.032029	1H-Indole-2,3-dione	Indoles and derivatives	+	2.794233333	0.014116323	0.003868861	0.006599141	0.008194775	0.008833127	0.007650898	0.008221906	0.00823531033333333	0.009916685	0.007348822	0.005343720	0.007536409	0.007902027	0.006651812	0.007290223	0.007281354
601		147.053159	3-(Carboxymethylamino)propanoic acid	Alkaloids	+	0.671566667	0.017584886	0.013981833	0.004592986	0.012053235	0.031792997	0.005499268	0.012497872	0.0165967123333333	0.016703617	0.010217023	0.024786776	0.0172358053333333	0.013272168	0.012614061	0.012950124	0.012945451
602		159.089544	Calystegine A6	Alkaloids	+	0.71115	2.045436e-02	2.117687e-02	1.882284e-02	0.0201513566666667	3.616927e-02	1.974320e-02	2.154803e-02	0.0258201666666667	7.593180e-05	7.772353e-05	3.443338e-02	0.0115290117766667	2.835918e-02	2.355514e-02	2.600828e-02	0.0259742
603		159.125929	Pregabalin	Miscellaneous	+	0.68835	0.08259059	0.04318346	0.06690270	0.0642255833333333	0.05731333	0.04283093	0.04442008	0.0481881133333333	0.05352830	0.04657852	0.08547638	0.0618610666666667	0.04697051	0.04316469	0.04510811	0.0450811033333333
604	C10356	185.105194	Otonecine	Alkaloids	+	2.970816667	0.005302056	0.003734277	0.002059022	0.00369845166666667	0.004871179	0.001848900	0.005630933	0.004117004	0.002675721	0.003171131	0.016117299	0.00732138366666667	0.001746465	0.008131728	0.004871179	0.00491645733333333
605	C08426	425.045041	Sinalbin	Miscellaneous	+	13.22516667	0.002391263	0.002799198	0.003130094	0.00277351833333333	0.005529996	0.002667689	0.002334774	0.00351081966666667	0.007062429	0.006113459	0.003316345	0.005497411	0.004165298	0.001009897	0.002621164	0.00259878633333333
606	C16959	216.151415	Furanodiene	Sesquiterpenoids	+	10.01963333	1.304814e-03	1.978207e-03	1.495281e-03	0.00159276733333333	6.631995e-04	5.986403e-05	7.348988e-05	0.000265517803333333	1.257843e-03	2.282424e-03	3.532602e-03	0.002357623	1.303675e-03	2.909948e-03	2.089727e-03	0.00210111666666667
607	C02640	87.104799	3-Methyl-1-butylamine	Alkaloids	+	3.591783333	0.03054570	0.01133455	0.02206664	0.02131563	0.01565817	0.01428761	0.01636143	0.0154357366666667	0.01194569	0.01678367	0.02176241	0.01683059	0.02609609	0.02545079	0.02578032	0.0257757333333333
608	C06746	163.099714	Quinic acid	Organooxygen compounds	+	8.62665	0.003367864	0.009423369	0.004139597	0.00564361	0.004008493	0.003557271	0.002443504	0.00333642266666667	0.007809028	0.003146782	0.002526471	0.00449409366666667	0.008413967	0.008132138	0.008276056	0.00827405366666667
609		280.14633	7-(4-Hydroxyphenyl)-1-phenyl-4-hepten-3-one	Phenols	+	12.53181667	0.10257509	0.05362786	0.14410433	0.100102426666667	0.05326038	0.14731667	0.10365314	0.101410063333333	0.11715977	0.03867039	0.17081111	0.108880423333333	0.10534151	0.10366526	0.10452129	0.104509353333333
610		478.074745	Quercetin-3-O-glucuronide	Flavonoids	+	5.924616667	0.010518313	0.012624062	0.005445708	0.009529361	0.018976744	0.011225397	0.007348447	0.0125168626666667	0.007387033	0.001274906	0.009444599	0.00603551266666667	0.004853421	0.004102602	0.004486001	0.00448067466666667
611	C08432	283.09167	Crotonoside	Alkaloids	+	2.39745	1.6443792	1.5175819	1.9987070	1.7202227	0.5126083	3.0956546	2.9940353	2.20076606666667	1.9278935	2.2928180	0.6894593	1.6367236	2.0905248	1.9475544	2.0205618	2.019547
612	C08680	343.251129	Denudatine	Alkaloids	+	1.587366667	0.08871705	0.08688899	0.07705178	0.0842192733333333	0.03669427	0.08553272	0.06801195	0.06341298	0.04316028	0.06233347	0.07349531	0.05966302	0.05384379	0.05109444	0.05249840	0.0524788766666667
613	C08707	357.230394	Napellonine	Alkaloids	+	8.475616667	0.002294110	0.001285451	0.004817155	0.00279890533333333	0.006796067	0.002943589	0.004132093	0.00462391633333333	0.008914872	0.007735223	0.003156382	0.006602159	0.003176181	0.007293145	0.005190874	0.00522006666666667
614	C08713	421.282824	Talatisamine	Alkaloids	+	4.662383333	0.2270105	0.2080468	0.1481155	0.194390933333333	0.1766682	0.1606841	0.1405857	0.159312666666667	0.1772369	0.2053188	0.2206730	0.201076233333333	0.1874273	0.2175616	0.2021741	0.202387666666667
615		304.131075	Oleocanthal	Phenols	+	12.4028	0.013193647	0.014102919	0.011412049	0.0129028716666667	0.009867020	0.008422511	0.013254858	0.0105147963333333	0.012476866	0.010973588	0.017649495	0.013699983	0.017405687	0.008367461	0.012982724	0.012918624
616	C08779	486.188985	Rutaevin	Triterpenoids	+	12.5814	0.007862937	0.013855359	0.022095319	0.0146045383333333	0.015797863	0.004509346	0.009199929	0.00983571266666667	0.033053727	0.015836972	0.012677727	0.0205228086666667	0.015604594	0.010950836	0.013327227	0.013294219
617	C08869	534.282885	Helveticoside	Steroids and steroid derivatives	+	6.495233333	0.0040331662	0.0088309000	0.0130019680	0.0086220114	0.0062937416	0.0060308939	0.0059016424	0.00607542596666667	0.0000759318	0.0066674571	0.0005810657	0.00244148486666667	0.0036533976	0.0120123873	0.0077439826	0.00780325583333333
618	C17048	534.210115	Phillyrin;Phillyroside	Phenylpropanoids	+	7.76101825	0.003326287	0.001132412	0.004960131	0.00313961	0.001359331	0.005879632	0.007621421	0.00495346133333333	0.004763009	0.002348448	0.003890319	0.00366725866666667	0.012846238	0.008052076	0.010500160	0.010466158
619		432.39673	5-Tricosyl-1,3-benzenediol	Phenols	+	13.84613333	0.0011715349	0.0016466581	0.0021403613	0.00165285143333333	0.0030396982	0.0010548245	0.0027355746	0.0022766991	0.0000759318	0.0013409203	0.0013605574	0.000925803166666667	0.0044087539	0.0011079525	0.0027934662	0.00277005753333333
620	C08904	920.498085	Officinalisinin I	Steroids and steroid derivatives	+	14.01396667	0.0022979289	0.0031559990	0.0018347235	0.00242955046666667	0.0021555230	0.0007193301	0.0015799121	0.00148492173333333	0.0034180474	0.0019512504	0.0051475363	0.00350561136666667	0.0016934508	0.0017376732	0.0017150928	0.0017154056
621	C09567	275.058244	Liriodenine	Alkaloids	+	9.683983333	7.825558e-04	2.195764e-03	9.880543e-04	0.0013221247	7.147906e-04	4.294113e-04	7.348988e-05	0.00040589726	1.357310e-03	5.374570e-04	7.950456e-04	0.0008966042	2.381649e-03	8.088410e-05	1.216159e-03	0.0012262307
622	C07474	208.121178	Pilocarpine	Alkaloids	+	5.037916667	0.008684405	0.011306454	0.006452994	0.00881461766666667	0.005065908	0.010001076	0.006337580	0.00713485466666667	0.010571518	0.005790429	0.007863758	0.008075235	0.010412487	0.004721894	0.007627727	0.00758736933333333
623	C00328;C01718	208.084793	L-Kynurenine	Amino acid and derivatives	+	1.980633333	0.001495355	0.002328499	0.001783966	0.00186927333333333	0.000447547	0.001304036	0.001041249	0.000930944	0.003179158	0.002791493	0.001774362	0.002581671	0.001442749	0.001883188	0.001658285	0.00166140733333333
624	C16207	208.05243	Anthraquinone	Anthraquinones	+	8.075916667	0.005681133	0.009527256	0.006449667	0.007219352	0.006886238	0.007803883	0.010383411	0.008357844	0.009623774	0.009884303	0.005522550	0.00834354233333333	0.011362624	0.005618464	0.008551651	0.008510913
625	C05610	208.07356	trans-3,5-Dimethoxy-4-hydroxy cinnamaldehydee	Phenylpropanoids	+	5.169383333	0.013992553	0.016804559	0.014379361	0.0150588243333333	0.008435859	0.008280277	0.009468208	0.00872811466666667	0.012356821	0.008475596	0.024244471	0.0150256293333333	0.013758469	0.009363216	0.011607604	0.0115764296666667
626	C02381	208.07356	6-Methoxymellein	Benzopyrans	+	8.223866667	0.004298458	0.007014576	0.002675839	0.00466295766666667	0.003241794	0.003321884	0.004598998	0.003720892	0.003816312	0.005367962	0.003297847	0.004160707	0.007791604	0.006698042	0.007256461	0.00724870233333333
627	C09816	208.07356	DL-Benzylsuccinic acid	Phenylpropanoids	+	4.9512	0.008709885	0.014587479	0.024494446	0.0159306033333333	0.006256480	0.009667181	0.004719682	0.00688111433333333	0.008996973	0.017437882	0.004975217	0.010470024	0.005003433	0.007645516	0.006296375	0.006315108
628	C10390	208.109945	Primin	Quinones	+	5.169383333	0.009308813	0.007117578	0.008501094	0.00830916166666667	0.010669690	0.008634778	0.006725499	0.00867665566666667	0.005901790	0.004411846	0.006489275	0.00560097033333333	0.004978901	0.012854687	0.008833025	0.008888871
629	C09557	306.146725	Tenulin	Sesquiterpenoids	+	4.229533333	0.0016462443	0.0038006742	0.0065178384	0.0039882523	0.0036801976	0.0005116527	0.0036527981	0.0026148828	0.0014257486	0.0030235622	0.0035680924	0.00267246773333333	0.0037112543	0.0035504478	0.0036325641	0.00363142206666667
630	C13014	186.06808	1-Naphthylacetic acid	Phytohormones	+	10.55093333	0.020534243	0.015300334	0.014642247	0.016825608	0.017276757	0.021582042	0.010358127	0.016405642	0.011845765	0.007837961	0.022065437	0.0139163876666667	0.026986767	0.019051814	0.023103712	0.023047431
631	C09980	258.08921	Yangonin	Phenols	+	12.1175	0.006985834	0.011580127	0.011309891	0.00995861733333333	0.025276830	0.008243547	0.001921629	0.011814002	0.002936077	0.012461696	0.005275907	0.00689122666666667	0.017757100	0.004937582	0.011483712	0.011392798
632	C10087	258.052825	Norlichexanthone	Xanthones	+	4.481283333	3.481554e-03	7.469269e-05	5.148520e-03	0.00290158889666667	3.987758e-03	1.439634e-03	1.410174e-03	0.00227918866666667	1.896674e-03	1.538228e-03	9.278294e-03	0.004237732	4.193273e-03	8.300619e-03	6.203260e-03	0.006232384
633	C00810;C00466	88.05243	(R)-Acetoin	Miscellaneous	+	0.5281	0.017017169	0.015892475	0.033702499	0.0222040476666667	0.024104720	0.024312043	0.010366915	0.0195945593333333	0.026802108	0.033212270	0.009719451	0.0232446096666667	0.047772450	0.016650147	0.032542373	0.0323216566666667
634	C09464	565.215929	Ipecoside	Iridoids	+	12.69713333	0.006864144	0.007581634	0.009121684	0.00785582066666667	0.015049896	0.004602086	0.007868330	0.00917343733333333	0.010008872	0.007198295	0.006680356	0.00796250766666667	0.002933819	0.014734365	0.008708575	0.008792253
635	C10755	260.152478	Baptifoline	Alkaloids	+	9.986066667	0.0021899915	0.0011937493	0.0002908838	0.00122487486666667	0.0015602541	0.0002410701	0.0024438042	0.0014150428	0.0032307031	0.0018547598	0.0018235702	0.00230301103333333	0.0039458533	0.0016378051	0.0028163822	0.00280001353333333
636	C01607	312.30283	Phytanic acid	Lipids	+	11.20246667	0.005115455	0.009468597	0.018072958	0.01088567	0.008566695	0.004825388	0.005317233	0.00623643866666667	0.009780351	0.003991453	0.005944276	0.00657202666666667	0.008849637	0.014645807	0.011686076	0.0117271733333333
637	C10277	351.168189	Anacrotine	Alkaloids	+	9.549716667	0.002254314	0.003072687	0.002246314	0.00252443833333333	0.002477957	0.002812396	0.003026228	0.00277219366666667	0.003331883	0.003407917	0.002128091	0.00295596366666667	0.003020264	0.001638413	0.002344039	0.00233423866666667
638		351.110674	Oxoglaucine	Alkaloids	+	13.82935	0.0018401887	0.0001493854	0.0005939345	0.000861169533333333	0.0060421162	0.0006234340	0.0003029407	0.0023228303	0.0007109291	0.0010852919	0.0010628788	0.000953033266666667	0.0010367005	0.0011509370	0.0010926044	0.00109341396666667
639	C10335	204.04226	Droserone	Quinones	+	12.1175	0.006836786	0.004474902	0.003556818	0.00495616866666667	0.001047463	0.002232121	0.007694300	0.00365796133333333	0.005566523	0.005009734	0.004712346	0.005096201	0.009264200	0.002738393	0.006070716	0.00602443633333333
640	C10468	516.12678	Isochlorogenic acid B;(1S,3R,4R,5R)-3,4-bis[[(E)-3-(3,4-dihydroxyphenyl)prop-2-enoyl]oxy]-1,5-dihydroxycyclohexane-1-carboxylic acid;3,4-Di-O-caffeoylquinic acid	Phenylpropanoids	+	6.617503667	0.011474365	0.029615506	0.032476989	0.0245222866666667	0.007853125	0.001422929	0.019309771	0.00952860833333333	0.006519899	0.032124958	0.020396693	0.0196805166666667	0.019365423	0.028075055	0.023627610	0.0236893626666667
641	C10485	640.20034	Plantamajoside	Phenylpropanoids	+	6.168782225	0.10924832	0.09539045	0.10580061	0.103479793333333	0.16304507	0.09657010	0.15568784	0.138434336666667	0.18276712	0.13314947	0.13384081	0.149919133333333	0.12454683	0.12761749	0.12604959	0.126071303333333
642		356.162375	Myricanone	Phenols	+	10.48955	0.008074579	0.004523800	0.005163358	0.005920579	0.004783648	0.008756123	0.009816905	0.00778555866666667	0.006294695	0.004310376	0.008945017	0.006516696	0.003951950	0.006559606	0.005228044	0.00524653333333333
643	C10811	425.292994	Jervine	Alkaloids	+	10.52311667	7.988405e-05	7.469269e-05	7.352506e-05	7.60339333333333e-05	7.747534e-04	5.947970e-03	7.348988e-05	0.00226540442666667	7.593180e-05	7.772353e-05	3.122156e-03	0.00109193711	3.210285e-03	7.402312e-03	5.261711e-03	0.005291436
644		273.136494	Piperlonguminine	Alkaloids	+	10.57346667	0.435402261	0.007030901	0.449269656	0.297234272666667	0.351152541	0.004247863	0.426639671	0.260680025	0.006128649	0.338050203	0.009063405	0.117747419	0.428027309	0.004266357	0.220654580	0.217649415333333
645	C10853	261.136494	Cochlearine	Alkaloids	+	13.76221667	0.002988551	0.002309930	0.004263815	0.003187432	0.002807005	0.004166696	0.007161412	0.00471170433333333	0.005006238	0.004347525	0.004930563	0.004761442	0.002921318	0.007644217	0.005232533	0.00526602266666667
646	C10875	412.11582	Podophyllotoxinone	Lignans	+	5.421116667	0.04598001	0.03495176	0.01812517	0.03301898	0.09515612	0.05974503	0.09369627	0.0828658066666667	0.04621475	0.03449230	0.10143075	0.0607126	0.07041427	0.09624375	0.08305432	0.0832374466666667
647	C11115	110.03678	5-Methyl-2-furaldehyde		+	0.755483333	1.3533155	0.9644696	0.9838218	1.10053563333333	1.3580944	0.8208067	0.8568036	1.01190156666667	1.4159781	0.8104558	1.2045350	1.1436563	1.1837711	1.0191342	1.1032047	1.10203666666667
648	C03626	202.142976	NG,NG-Dimethylarginine dihydrochloride	Carboxylic acids and derivatives	+	0.7442	15.21946	14.31378	14.27645	14.60323	17.31149	21.94088	16.94664	18.7330033333333	17.96340	20.25342	21.39890	19.8719066666667	15.63328	15.11487	15.37960	15.3759166666667
649		321.230394	Homodihydrocapsaicin I	Miscellaneous	+	13.30908333	0.003961072	0.015661004	0.019234818	0.012952298	0.013974287	0.021956980	0.012714657	0.016215308	0.024515500	0.022523862	0.003523840	0.0168544006666667	0.024853654	0.007712105	0.016465228	0.0163436623333333
650	C11692	319.101567	Tetrodotoxin	Alkaloids	+	12.97818333	0.013502617	0.006790022	0.015413599	0.0119020793333333	0.008557244	0.007384690	0.011609997	0.009183977	0.015311800	0.010467716	0.017006198	0.0142619046666667	0.017678416	0.020836097	0.019223682	0.019246065
651	C06802	645.248019	Acarbose	Alkaloids	+	6.98995	3.006208e-02	1.099375e-02	1.824001e-02	0.01976528	7.982872e-05	5.797359e-03	3.243197e-03	0.00304012824	1.056979e-02	2.674726e-03	3.198250e-03	0.005480922	9.777325e-03	1.064497e-02	1.020193e-02	0.010208075
652	C16968	366.11034	Neoglycyrol	Coumarins	+	13.89648333	0.003689087	0.035387131	0.001395600	0.013490606	0.004315163	0.001909313	0.003990352	0.00340494266666667	0.054141525	0.036524489	0.038953469	0.0432064943333333	0.003483618	0.058592671	0.030451966	0.0308427516666667
653	C10553	400.11582	4'-Demethylpodophyllotoxin	Lignans	+	6.429166667	0.3357905	0.2729794	0.3976755	0.3354818	0.2489701	0.2512543	0.3777563	0.292660233333333	0.3349518	0.3252384	0.3190208	0.326403666666667	0.3502926	0.2782834	0.3150542	0.3145434
654	C17123	428.401815	Epifriedelanol	Triterpenoids	+	12.28533333	0.02561559	0.20722043	0.08943015	0.107422056666667	0.21293692	0.05143601	0.14429871	0.13622388	0.12082348	0.11640424	0.07647150	0.104566406666667	0.11902037	0.13279994	0.12576367	0.125861326666667
655		428.329045	Ergosterol peroxide	Steroids and steroid derivatives	+	13.49245	0.003366795	0.001294205	0.004797829	0.003152943	0.005527948	0.003741390	0.002803582	0.00402430666666667	0.003999996	0.002929651	0.002469687	0.00313311133333333	0.011499021	0.002083358	0.006891349	0.006824576
656	C17496	350.24571	10-Gingerol	Phenols	+	12.43522758	0.011286240	0.004540348	0.026184294	0.0140036273333333	0.009318580	0.008951856	0.010510654	0.00959369666666667	0.006756463	0.005442280	0.004413634	0.005537459	0.003328232	0.033693131	0.018187700	0.018403021
657	C06184	155.131014	Methylisopelletierine	Alkaloids	+	4.11205	0.007877636	0.002228759	0.006750175	0.00561885666666667	0.004741929	0.005233713	0.007027418	0.00566768666666667	0.009493975	0.002310323	0.003895498	0.00523326533333333	0.003712838	0.005986688	0.004825579	0.00484170166666667
658		804.37797	Rebaudioside B	Diterpenoids	+	13.94683333	0.002575324	0.002400959	0.001443289	0.00213985733333333	0.001720527	0.002510011	0.001175032	0.00180185666666667	0.004600934	0.005273051	0.003243376	0.00437245366666667	0.002362155	0.001298483	0.001841635	0.001834091
659		428.183505	Garcinone D	Xanthones	+	13.56083333	0.013534963	0.014594199	0.014907183	0.0143454483333333	0.022895504	0.011118229	0.008516215	0.0141766493333333	0.015985399	0.019701097	0.010687541	0.0154580123333333	0.027957995	0.020707861	0.024410065	0.0243586403333333
660	C02094	536.4382	Beta-Carotene	Vitamins	+	13.59433333	1.416501e-03	7.469269e-05	9.855915e-04	0.000825595063333333	7.982872e-05	2.227985e-03	2.057107e-03	0.00145497357333333	2.803519e-03	2.770624e-03	7.717386e-05	0.00188377228666667	7.751430e-05	2.589292e-03	1.267104e-03	0.00131130343333333
661		713.544184	Soyacerebroside I	Cerebrosides	+	13.79578333	0.032873752	0.037822502	0.062602565	0.0444329396666667	0.101245886	0.024995835	0.026364915	0.0508688786666667	0.037307242	0.052227153	0.082611213	0.0573818693333333	0.129708236	0.007673609	0.069989067	0.0691236373333333
662		522.137345	Salviaflaside	Phenylpropanoids	+	7.1162	0.004227958	0.003651091	0.011592370	0.006490473	0.001890452	0.001400308	0.002357457	0.001882739	0.004274139	0.005229471	0.002419078	0.00397422933333333	0.007146738	0.002284028	0.004767111	0.00473262566666667
663		510.188985	Physalin C	Steroids	+	3.121866667	2.454999e-03	1.007197e-03	1.951905e-03	0.00180470033333333	3.649416e-03	1.969319e-03	7.348988e-05	0.00189740829333333	3.115670e-03	7.772353e-05	1.039833e-03	0.00141107551	7.213078e-04	2.467908e-03	1.576030e-03	0.00158841526666667
664		528.27232	Ganoderenic acid E	Triterpenoids	+	12.78881667	7.988405e-05	5.950066e-03	1.967068e-03	0.00266567268333333	4.736373e-03	5.986403e-05	9.771656e-03	0.00485596434333333	1.927754e-03	6.768329e-03	7.717386e-05	0.00292441895333333	6.011420e-03	8.088410e-05	3.069656e-03	0.0030539867
665	C10414	268.07356	Dalbergin	Coumarins	+	9.861833333	0.0059683264	0.0041762614	0.0071745356	0.00577304113333333	0.0032192842	0.0008242343	0.0026751676	0.00223956203333333	0.0035562485	0.0034300467	0.0041993344	0.0037285432	0.0052232285	0.0065859099	0.0058900784	0.00589973893333333
666	C11621	268.07356	Tectochrysin	Flavonoids	+	9.87735	0.015743387	0.008820717	0.008121511	0.010895205	0.008744624	0.003008825	0.003379739	0.005044396	0.004971783	0.005902284	0.005632669	0.00550224533333333	0.005559724	0.009711036	0.007591227	0.00762066233333333
667	C00294	268.080771	Inosine	Nucleotide and its derivates	+	2.6016	1.24451303	0.01052408	1.52947986	0.928172323333333	0.21659247	0.68552785	0.73929773	0.54713935	0.84773994	0.55717375	0.01195751	0.4722904	0.01539363	0.54878343	0.27641500	0.280197353333333
668		294.25588	Methyl linoleate	Miscellaneous	+	12.00001667	0.02018201	0.03661421	0.02318270	0.02665964	0.02247775	0.02777307	0.05038157	0.03354413	0.03453708	0.02141517	0.02542267	0.0271249733333333	0.03349456	0.02929190	0.03143796	0.03140814
669		502.1839	Limonexic acid	Triterpenoids	+	12.55385	0.01529987	0.02279989	0.02496535	0.0210217033333333	0.02382264	0.01785329	0.01942260	0.0203661766666667	0.02458862	0.03834376	0.02835453	0.03042897	0.02530675	0.01199850	0.01879420	0.0186998166666667
670		232.037175	8-Hydroxybergapten	Coumarins	+	10.55668333	0.052679056	0.014547238	0.036528918	0.0345850706666667	0.003960822	0.008940983	0.001510232	0.00480401233333333	0.038532986	0.066144642	0.004697320	0.036458316	0.039014925	0.033803341	0.036464595	0.0364276203333333
671		184.14633	Undecanolactone	Miscellaneous	+	0.570866667	0.109521224	0.047029548	0.011591897	0.0560475563333333	0.096488679	0.005095545	0.013180992	0.038255072	0.017153461	0.090208372	0.079904589	0.0624221406666667	0.070809641	0.085779704	0.078135490	0.0782416116666667
672	C00314	169.073894	Pyridoxine	Vitamins	+	1.55165	0.003329217	0.003034533	0.007673632	0.00467912733333333	0.009560016	0.003374168	0.008111560	0.007015248	0.005605505	0.008236320	0.004458740	0.00610018833333333	0.005404907	0.005322128	0.005364402	0.00536381233333333
673		646.3717	Glycyrrhetic acid 3-O-mono-beta-D-glucuronide	Triterpenoids	+	14.02723333	0.008930767	0.008820090	0.009298624	0.00901649366666667	0.010631467	0.008056284	0.011968294	0.0102186816666667	0.006568740	0.010065924	0.016211116	0.0109485933333333	0.006630097	0.006186803	0.006413170	0.00641002333333333
674		468.17842	Jangomolide	Triterpenoids	+	13.78826667	0.005263980	0.006295552	0.005052543	0.00553735833333333	0.013063077	0.004879884	0.003427119	0.00712336	0.006962743	0.010428526	0.008175277	0.008522182	0.008301273	0.003121031	0.005766259	0.005729521
675		484.30362	Goshonoside F1	Diterpenoids	+	12.30211667	8.240160e-03	7.469269e-05	7.352506e-05	0.00279612591666667	4.192998e-03	1.544622e-03	7.754969e-03	0.00449752966666667	4.277990e-03	1.792088e-02	3.024134e-03	0.008407668	1.799477e-02	1.788520e-02	1.794116e-02	0.0179403766666667
676		488.131865	6''-O-Acetylglycitin	Flavonoids	+	12.35245	4.906280e-03	6.283130e-03	7.352506e-05	0.00375431168666667	2.098072e-03	1.604429e-03	1.833033e-03	0.001845178	1.931659e-03	9.053134e-03	7.120087e-03	0.00603496	1.798433e-03	1.014242e-02	5.881673e-03	0.005940842
677	C02571	203.115759	L-Acetylcarnitine	Fatty Acyls	+	0.6922	0.03290887	0.03150800	0.02515568	0.0298575166666667	0.04992140	0.02931343	0.03627620	0.0385036766666667	0.04063793	0.03356342	0.05544427	0.0432152066666667	0.02481285	0.04155888	0.03300776	0.0331264966666667
678	C10421	324.13616	Glabridin	Flavonoids	+	10.92591667	3.300902e-03	7.139323e-03	1.593028e-03	0.00401108433333333	2.513622e-03	5.986403e-05	7.910485e-04	0.00112151151	2.241604e-03	2.443873e-03	4.942712e-03	0.00320939633333333	6.383192e-03	4.098933e-03	5.265364e-03	0.005249163
679	C19632	342.116215	Kojibiose	Fatty Acyls	+	0.721916667	1.517703	1.208344	2.106417	1.61082133333333	1.218467	1.316635	1.575021	1.370041	1.333871	1.583561	1.803103	1.57351166666667	1.824422	2.060292	1.939849	1.941521
680	C03479	473.165898	Folinic acid	Pteridines and derivatives	+	5.935383333	0.0166051875	0.0051489865	0.0012442972	0.00766615706666667	0.0059284681	0.0176167218	0.0084043820	0.0106498573	0.0157208664	0.0054333890	0.0065831745	0.00924580996666667	0.0112345528	0.0000808841	0.0057367836	0.0056840735
681	C02477	430.38108	alpha-Tocopherol	Phenols	+	13.36581667	0.007157268	0.010158081	0.014486352	0.010600567	0.007944211	0.005518408	0.009470001	0.00764420666666667	0.008382280	0.018857859	0.007326473	0.011522204	0.145683290	0.005488086	0.077077014	0.0760827966666667
682	C10833	198.052825	Syringic acid	Phenols	+	3.5697	0.007000473	0.003758222	0.006435856	0.005731517	0.004789828	0.011322613	0.008474704	0.008195715	0.007408862	0.008894646	0.006724909	0.007676139	0.008571646	0.009184875	0.008871744	0.00887608833333333
683	C12298	198.16198	Citronellyl acetate	Monoterpenoids	+	10.48185	0.011746795	0.013620986	0.013386816	0.012918199	0.004769698	0.004494900	0.006466639	0.00524374566666667	0.006635827	0.012914268	0.003867850	0.00780598166666667	0.006320276	0.009418064	0.007836224	0.007858188
684	C10197	284.068475	Wogonin	Flavonoids	+	11.07695	1.651861e-03	1.653344e-03	7.352506e-05	0.00112624335333333	9.512087e-03	1.747226e-03	2.844421e-03	0.00470124466666667	4.288731e-03	5.584566e-03	3.892610e-03	0.00458863566666667	2.381723e-03	8.114376e-03	5.187074e-03	0.00522772433333333
685		284.214015	6,7-Dehydroferruginol	Diterpenoids	+	9.06125	0.004984445	0.004175135	0.009279883	0.00614648766666667	0.002036617	0.007711336	0.005886250	0.005211401	0.004681461	0.004046605	0.007636165	0.00545474366666667	0.006482161	0.004135552	0.005333822	0.00531717833333333
686	C01762	284.075686	Xanthosine	Nucleotide and its derivates	+	2.610383333	0.020506921	0.021138352	0.026470035	0.0227051026666667	0.011637832	0.030091639	0.012774944	0.0181681383333333	0.007649297	0.014528270	0.004122912	0.00876682633333333	0.028668626	0.008351587	0.018726234	0.018582149
687	C20144	284.17763	Boldione	Steroids and steroid derivatives	+	9.0665	0.001844823	0.001917604	0.005210068	0.00299083166666667	0.006000847	0.003200025	0.001826978	0.00367595	0.002464029	0.004724700	0.002775085	0.00332127133333333	0.005605075	0.001025373	0.003363941	0.003331463
688	C01562	284.068475	Calycosin	Flavonoids	+	9.096583333	0.005110455	0.005338124	0.005675069	0.00537454933333333	0.005116599	0.005761919	0.005314213	0.005397577	0.003816146	0.010405584	0.005899108	0.006706946	0.004598373	0.004721936	0.004658843	0.00465971733333333
689	C05285	300.172545	Adrenosterone	Steroids and steroid derivatives	+	9.319866667	0.0046660995	0.0027023003	0.0035275170	0.00363197226666667	0.0027761613	0.0008991832	0.0022878703	0.00198773826666667	0.0047994836	0.0022544552	0.0040948057	0.00371624816666667	0.0071181644	0.0034324282	0.0053145056	0.00528836606666667
690	C17811	300.06339	Questinol	Anthraquinones	+	7.686816667	0.009837194	0.011768660	0.005321918	0.008975924	0.008570798	0.011858984	0.005376172	0.00860198466666667	0.006260338	0.003773045	0.013262412	0.007765265	0.005041896	0.022856055	0.013759494	0.013885815
691	C00378	264.104482	Thiamine	Vitamins	+	0.700883333	0.36909637	0.08029188	0.09639615	0.181928133333333	0.39079439	0.07215110	0.11925038	0.19406529	0.26683074	0.10661647	0.41819378	0.26388033	0.16930491	0.21744409	0.19286258	0.19320386
692		264.151415	1,7-Diphenyl-4-hepten-3-one	Phenols	+	5.899816667	0.02455251	0.01978246	0.03087327	0.0250694133333333	0.03522414	0.02940080	0.01868716	0.0277707	0.01303285	0.02335785	0.03662882	0.02433984	0.02641162	0.01642923	0.02152662	0.0214558233333333
693		264.11503	Cinnamyl cinnamate	Phenylpropanoids	+	4.2631	0.013728783	0.023358614	0.017605416	0.0182309376666667	0.009092779	0.019842984	0.009955845	0.0129638693333333	0.012825012	0.016224463	0.010012008	0.0130204943333333	0.011534589	0.016364766	0.013898308	0.0139325543333333
694	C01933	131.094629	L-Norleucine	Amino acid and derivatives	+	1.8128	0.02498854	0.02092617	0.01804715	0.02132062	0.01900236	0.07513209	0.01907426	0.0377362366666667	0.03474212	0.05579643	0.03289373	0.0411440933333333	0.05755959	0.05185661	0.05476880	0.0547283333333333
695	C16434;C06418	131.094629	Isoleucine	Amino acid and derivatives	+	1.796016667	0.02498854	0.02092617	0.01804715	0.02132062	0.01900236	0.07513209	0.01907426	0.0377362366666667	0.03474212	0.05579643	0.03289373	0.0411440933333333	0.06091286	0.05185661	0.05648111	0.05641686
696	C02378	131.094629	6-Aminocaproic acid	Fatty Acyls	+	1.8374	0.06577003	0.13450831	0.07872261	0.0930003166666667	0.05987160	0.12909413	0.06377171	0.0842458133333333	0.05970505	0.07291401	0.08057846	0.07106584	0.07101714	0.06834635	0.06971020	0.06969123
697	C08313	131.073499	3-Methylindole	Alkaloids	+	3.809966667	0.02096092	0.04102955	0.04668338	0.0362246166666667	0.02992455	0.06747985	0.06944925	0.0556178833333333	0.03034008	0.05872466	0.02141328	0.0368260066666667	0.05433521	0.04031040	0.04747202	0.0473725433333333
698	C00430	131.058244	5-Aminolevulinate	Organic acids	+	1.5553	0.005874277	0.016773446	0.016637492	0.0130950716666667	0.006164625	0.002048340	0.013187566	0.00713351033333333	0.005976839	0.012017974	0.011927630	0.00997414766666667	0.010497148	0.011248926	0.010865048	0.010870374
699	C00255	376.138286	Riboflavine	Vitamins	+	5.0561	2.420105e-02	3.001301e-02	2.591104e-02	0.0267083666666667	5.307421e-02	5.074819e-02	6.063031e-02	0.05481757	7.593180e-05	7.772353e-05	6.673213e-02	0.0222952617766667	3.767108e-02	6.162875e-02	4.939511e-02	0.04956498
700	C09202	376.152205	Tripdiolide	Diterpenoids	+	5.135816667	0.002016092	0.006806865	0.001134804	0.00331925366666667	0.005503666	0.004840578	0.004470680	0.004938308	0.002452549	0.001940737	0.002753138	0.00238214133333333	0.003148125	0.008538521	0.005785989	0.00582421166666667
701	C00018	247.024576	Pyridoxal 5'-phosphate	Pyridines and derivatives	+	1.80455	0.001572505	0.002198273	0.002314884	0.002028554	0.004473052	0.002826265	0.001828149	0.00304248866666667	0.002967266	0.002353885	0.004122177	0.003147776	0.003613765	0.004574515	0.004083923	0.00409073433333333
702	C02168	241.110279	5,7-Dihydroxyisoflavone	Flavonoids	+	14.23916667	0.0015438737	0.0034185994	0.0026365581	0.0025330104	0.0024120387	0.0020997347	0.0025771298	0.00236296773333333	0.0009665876	0.0030693117	0.0021894400	0.0020751131	0.0040092505	0.0035907101	0.0038044351	0.00380146523333333
703	C03592	241.106257	5-Methyldeoxycytidine	Pyrimidine nucleosides	+	0.5373	0.004405032	0.003565320	0.006129069	0.004699807	0.004108793	0.005770962	0.003100388	0.00432671433333333	0.001167484	0.003511722	0.005139802	0.00327300266666667	0.002294439	0.004070143	0.003163405	0.00317599566666667
704	C00647	248.05621	Pyridoxamine 5'-phosphate	Pyridines and derivatives	+	3.5104	0.001984506	0.002588655	0.004157969	0.00291037666666667	0.001708564	0.002185507	0.002770704	0.00222159166666667	0.001944918	0.002956697	0.002733246	0.00254495366666667	0.002362732	0.002848147	0.002600278	0.002603719
705	C10774	248.188863	Matrine	Alkaloids	+	3.474316667	0.0023175685	0.0009491198	0.0029091515	0.00205861326666667	0.0014820519	0.0027854187	0.0005279831	0.00159848456666667	0.0018562236	0.0023777741	0.0015120766	0.0019153581	0.0032532695	0.0017425720	0.0025139920	0.00250327783333333
706	C00253	123.032029	Nicotinic acid	Nicotinic acid derivatives	+	0.73194025	0.3664563	0.1956787	0.3991896	0.320441533333333	0.2934555	0.2848814	0.2513018	0.276546233333333	0.2514136	0.2871296	0.3073114	0.281951533333333	0.3007990	0.2947300	0.2978293	0.2977861
707	C10164	123.032029	2-Picolinic acid	Organic acids	+	1.3261	0.16236019	0.11424498	0.06386622	0.113490463333333	0.13410861	0.14726401	0.16423621	0.148536276666667	0.10036589	0.22239437	0.16736134	0.163373866666667	0.12604128	0.13169579	0.12880848	0.128848516666667
708	C07446	123.032029	Isonicotinic acid	Pyridines and derivatives	+	2.2995	0.001650712	0.002033592	0.001931250	0.00187185133333333	0.002411307	0.001735561	0.005143233	0.00309670033333333	0.004561670	0.002795836	0.001861301	0.00307293566666667	0.006354192	0.003609650	0.005011119	0.00499165366666667
709	C01227	288.20893	Dehydroepiandrosterone	Steroids and steroid derivatives	+	5.147033333	0.0091244706	0.0064109141	0.0055476143	0.00702766633333333	0.0030853128	0.0006101836	0.0046907778	0.00279542473333333	0.0031354286	0.0016323723	0.0016802683	0.0021493564	0.0049517996	0.0017195176	0.0033700432	0.00334712013333333
710	C05141	288.172545	Estriol	Steroids	+	5.7834	0.0151149426	0.0024726240	0.0070823935	0.00822332003333333	0.0008501601	0.0019485501	0.0054086673	0.0027357925	0.0024515017	0.0039163341	0.0008029628	0.0023902662	0.0049517996	0.0041968810	0.0045823737	0.0045770181
711	C00974	288.06339	Aromadendrin	Flavonoids	+	11.21151667	0.007378898	0.008801750	0.022261217	0.012813955	0.024146692	0.011050049	0.005523599	0.0135734466666667	0.007593812	0.011093995	0.040198584	0.019628797	0.007127641	0.004330224	0.005758693	0.00573885266666667
712	C00535	288.20893	Testosterone	Steroids	+	5.9835	0.005929215	0.018932818	0.004539690	0.00980057433333333	0.004380887	0.003482314	0.009472838	0.00577867966666667	0.005337452	0.006029231	0.002239525	0.00453540266666667	0.009222040	0.017072991	0.013064013	0.0131196813333333
713	C17412	288.099775	Shikonin	Quinones	+	12.04002763	0.016632256	0.012213478	0.021546449	0.0167973943333333	0.033848878	0.014593019	0.021078304	0.0231734003333333	0.014458665	0.018353711	0.021145095	0.0179858236666667	0.003920992	0.020423761	0.011996843	0.0121138653333333
714	C10292	288.099775	Shikonin	Quinones	+	5.135816667	0.0083195533	0.0072798792	0.0031133004	0.00623757763333333	0.0015834672	0.0050808448	0.0101483546	0.0056042222	0.0008166988	0.0063952176	0.0043687743	0.00386023023333333	0.0024135048	0.0106495321	0.0064439156	0.0065023175
715	C10415	288.06339	Dalbergioidin	Flavonoids	+	5.99175	0.031127526	0.003485681	0.014704830	0.0164393456666667	0.012202848	0.013234680	0.006181785	0.010539771	0.016255197	0.021067192	0.012150257	0.016490882	0.009444065	0.011516287	0.010458141	0.010472831
716	C01378	288.06339	Fustin	Flavonoids	+	7.587616667	0.009459727	0.001061521	0.003281714	0.00460098733333333	0.004866005	0.002769878	0.004717875	0.00411791933333333	0.003397855	0.001615195	0.001841195	0.00228474833333333	0.001940209	0.004678373	0.003280167	0.003299583
717	C04056	280.24023	Bovinic acid	Fatty Acyls	+	6.856383333	0.001905334	0.010660714	0.012773456	0.00844650133333333	0.004155658	0.002335724	0.007667797	0.00471972633333333	0.007292682	0.007321358	0.003692272	0.006102104	0.003191606	0.023449229	0.013104944	0.013248593
718	C09756	302.07904	Homoeriodictyol	Flavonoids	+	6.830883333	0.006596157	0.001010162	0.010675109	0.00609380933333333	0.006401398	0.001710419	0.002963359	0.00369172533333333	0.007245451	0.021331442	0.007546032	0.012040975	0.012374221	0.005671163	0.009093999	0.009046461
719	C10719	302.15181	Nordihydroguaiaretic acid	Lignans	+	6.746966667	0.0087336319	0.0076862818	0.0066197948	0.00767990283333333	0.0047198947	0.0047071443	0.0068192595	0.00541543283333333	0.0019455136	0.0099006797	0.0057930413	0.00587974486666667	0.0125724180	0.0005986427	0.0067129014	0.00662798736666667
720	C11874	302.22458	Kaurenoic acid	Diterpenoids	+	5.902316667	5.584249e-03	3.095606e-03	3.681471e-03	0.004120442	4.124806e-03	5.986403e-05	3.399154e-03	0.00252794134333333	7.593180e-05	1.877300e-03	3.683395e-03	0.0018788756	1.278295e-03	1.014494e-02	5.617308e-03	0.005680181
721	C06428	302.22458	Eicosapentaenoic acid	Fatty Acyls	+	6.877733333	0.012786472	0.003734971	0.020183909	0.0122351173333333	0.004304551	0.003569199	0.001898632	0.00325746066666667	0.004261323	0.006815068	0.010120258	0.00706554966666667	0.008789768	0.005834672	0.007343659	0.00732269966666667
722	C10119	316.058305	Pedalitin	Flavonoids	+	12.08393333	0.018629914	0.014638288	0.008717104	0.013995102	0.015411385	0.009847276	0.020727077	0.0153285793333333	0.014805857	0.011627618	0.017287155	0.0145735433333333	0.016328956	0.010573200	0.013512312	0.0134714893333333
723	C00864;C12276	219.110674	D-Pantothenic acid	Vitamins	+	2.86179717	0.004215338	0.098911817	0.006540131	0.036555762	0.239137927	0.005735098	0.524746040	0.256539688333333	0.005979583	0.453825849	0.363144740	0.274316724	0.365943984	0.397625304	0.381447918	0.381672402
724	C01118	219.074289	O-Succinyl-L-homoserine		+	2.280366667	0.005397482	0.008935210	0.010014240	0.008115644	0.003064605	0.002668926	0.004168672	0.00330073433333333	0.007818161	0.012836055	0.005284659	0.00864629166666667	0.007409117	0.007283177	0.007347492	0.00734659533333333
725	C10857	219.125929	Darlingine	Alkaloids	+	11.1273	0.003358143	0.005874429	0.003979918	0.00440416333333333	0.001589259	0.006115330	0.003732424	0.00381233766666667	0.001444295	0.005271039	0.005345626	0.00402032	0.010782973	0.006264345	0.008571730	0.00853968266666667
726	C00504	441.139683	Folic acid	Alkaloids	+	3.96033017	8.303865e-04	3.201813e-03	3.911776e-03	0.00264799183333333	1.383121e-03	1.271813e-03	1.767270e-03	0.001474068	5.452740e-04	2.585364e-03	7.717386e-05	0.00106927062	1.891228e-03	3.421373e-03	2.640026e-03	0.00265087566666667
727	C05138	332.235145	17a-Hydroxypregnenolone	Steroids and steroid derivatives	+	8.338966667	0.0016442068	0.0008335391	0.0011571821	0.00121164266666667	0.0020103515	0.0022972855	0.0020754146	0.00212768386666667	0.0016740838	0.0044487611	0.0011331190	0.00241865463333333	0.0059140143	0.0079967472	0.0069332314	0.00694799763333333
728	C06196	332.052188	2'-Deoxyinosine-5'-monophosphate	Nucleotide and its derivates	+	1.918016667	0.003720594	0.001446155	0.003246704	0.00280448433333333	0.001317693	0.001966799	0.003418979	0.00223449033333333	0.002458168	0.002019231	0.002100532	0.00219264366666667	0.002816038	0.001806120	0.002321823	0.00231466033333333
729		332.183505	Betulalbuside A	Monoterpenoids	+	4.195966667	0.006180701	0.016652091	0.018290050	0.013707614	0.004939154	0.298502727	0.245847871	0.183096584	0.244101172	0.174695393	0.007304990	0.142033851666667	0.252919850	0.005214630	0.131702200	0.12994556
730	C09268	176.047345	Herniarin	Coumarins	+	7.690516667	0.016247721	0.009841889	0.009737408	0.0119423393333333	0.005294739	0.015851717	0.009182391	0.0101096156666667	0.017389316	0.017490422	0.005130469	0.0133367356666667	0.008999879	0.007306351	0.008171135	0.00815912166666667
731	C04411	176.068475	3-Isopropylmalate	Fatty Acyls	+	10.79165	0.017879322	0.013953328	0.009299026	0.0137105586666667	0.015303311	0.007657260	0.007998551	0.0103197073333333	0.010406400	0.023651795	0.010579625	0.0148792733333333	0.019794236	0.012283036	0.016118545	0.0160652723333333
732	C06359	176.08373	Ethyl cinnamate	Phenylpropanoids	+	4.8505	0.017024472	0.013261329	0.010327334	0.0135377116666667	0.007034716	0.005327939	0.012758756	0.00837380366666667	0.005169392	0.013420082	0.059084071	0.0258911816666667	0.007911451	0.011848997	0.009838347	0.009866265
733	C12299	176.08373	Cinnamyl acetat	Phenols	+	10.55668333	0.003174773	0.007847870	0.010639410	0.00722068433333333	0.002382030	0.008473731	0.003759072	0.004871611	0.016880555	0.002746110	0.005820221	0.00848229533333333	0.007152088	0.007376154	0.007261743	0.00726332833333333
734	C00819	146.069143	D-Glutamine	Carboxylic acids and derivatives	+	0.658483333	1.9104591	4.1400402	1.6663516	2.57228363333333	1.8858598	4.1341278	1.8897331	2.63657356666667	0.8714272	1.3566442	0.8584118	1.02882773333333	2.0453429	2.2621968	2.1514647	2.15300146666667
735	C03114	146.084398	Dimethylbenzimidazole	Benzimidazoles	+	10.5638	0.007801668	0.007843962	0.003769076	0.00647156866666667	0.009126027	0.006165189	0.002272826	0.00585468066666667	0.008274406	0.005484514	0.003919954	0.005892958	0.009589651	0.002458643	0.006100005	0.006049433
736	C00966	146.05791	Ketopantoic acid		+	0.698866667	1.0214930	0.8617567	0.9507504	0.9446667	1.0339180	0.7676201	0.7993278	0.8669553	0.9275465	0.6495326	0.9936356	0.8569049	0.8858326	0.8234218	0.8552917	0.8548487
737	C06006	146.05791	(S)-2-Aceto-2-hydroxybutanoate	Keto acids and derivatives	+	0.66155	1.8937390	1.0405853	1.0566351	1.3303198	1.9060777	0.8277761	1.0240669	1.25264023333333	1.8244341	1.1512383	1.4119190	1.46253046666667	1.4710799	1.0825640	1.2809555	1.2781998
738	C08369	146.022392	Diallyl disulfide	Miscellaneous	+	0.678083333	1.1388083	0.8486364	0.7367176	0.9080541	1.0607739	0.7807049	0.7264064	0.855961733333333	0.9785727	0.6706345	1.0417198	0.896975666666667	0.9581654	0.8326084	0.8967231	0.8958323
739	C05653	165.042594	Formylanthranilic acid	Benzene and substituted derivatives	+	5.0742	0.009087570	0.013869035	0.011986872	0.0116478256666667	0.026791570	0.015036743	0.012164443	0.0179975853333333	0.035944431	0.024667336	0.007049397	0.0225537213333333	0.019568716	0.006374317	0.013111876	0.013018303
740	C02242	165.06506	7-Methylguanine	Imidazopyrimidines	+	1.561066667	1.326631	1.196586	1.628344	1.38385366666667	1.456103	1.371279	1.640625	1.48933566666667	1.255609	1.443681	1.078117	1.25913566666667	1.432322	1.462451	1.447067	1.44728
741	C05578	149.047679	5,6-Dihydroxyindole	Indoles and derivatives	+	6.679833333	0.015661394	0.018286673	0.011326646	0.015091571	0.008969196	0.014998887	0.005683535	0.00988387266666667	0.007320756	0.008873430	0.005893749	0.007362645	0.009882887	0.007043006	0.008493161	0.008473018
742	C01375	803.481979	Tacrolimus	Alkaloids	+	12.39613993	0.011344392	0.005667997	0.015254417	0.010755602	0.005066555	0.001438373	0.005955273	0.00415340033333333	0.010129560	0.006126892	0.008388057	0.00821483633333333	0.007897318	0.018843859	0.013254159	0.0133317786666667
743		166.062995	3-Ethoxy-4-hydroxybenzaldehyde;Ethyl salicylate	Phenols	+	5.71545	0.14087481	0.11829704	0.16750254	0.142224796666667	0.12468510	0.31884460	0.02235312	0.155294273333333	0.02367646	0.02232031	0.02983227	0.0252763466666667	0.08930037	0.06850236	0.07912266	0.07897513
744	C00263	119.058244	L-Homoserine	Amino acid and derivatives	+	0.671183333	0.04081487	0.26151608	0.15743151	0.153254153333333	0.08321675	0.20815125	0.23386919	0.175079063333333	0.09378857	0.23467631	0.10631786	0.14492758	0.16671232	0.17641958	0.17146281	0.17153157
745	C00956	161.068809	L-Homoglutamic acid	Amino acid and derivatives	+	0.728116667	0.7263749	0.9067578	0.5335094	0.722214033333333	0.5689202	0.7376238	0.6017014	0.6360818	0.5696477	0.4687773	0.4199847	0.486136566666667	0.6425476	0.4527132	0.5496501	0.548303633333333
746	C00846	160.037175	3-Oxoadipic acid	Keto acids and derivatives	+	2.827283333	0.005350503	0.012323345	0.007231331	0.00830172633333333	0.006926140	0.004451564	0.007103705	0.00616046966666667	0.003160494	0.004495586	0.006324292	0.004660124	0.005939888	0.007892079	0.006895223	0.00690906333333333
747	C12452;C12453	183.125929	Tropine acetate;3-Acetoxytropane	Alkaloids	+	3.23935	0.05251405	0.02811379	0.06720947	0.0492791033333333	0.03247005	0.04713647	0.04082138	0.0401426333333333	0.04260103	0.05699048	0.03159715	0.0437295533333333	0.04316768	0.04101323	0.04211340	0.0420981033333333
748	C09614;C03567	272.068475	Butin;2'-Hydroxydihydrodaidzein	Flavonoids;Isoflavonoids	+	8.82805	0.02340551	0.01058308	0.02771260	0.0205670633333333	0.02396614	0.02213937	0.02229794	0.02280115	0.02742477	0.02334071	0.01858075	0.02311541	0.02177387	0.01176608	0.01687644	0.0168054633333333
749	C11523	426.386165	Citrostadienol	Steroids	+	12.28533333	0.010955209	0.014938383	0.002142160	0.00934525066666667	0.005573051	0.005465812	0.014933037	0.0086573	0.003860422	0.018379538	0.017799085	0.0133463483333333	0.005952109	0.024291145	0.014926563	0.0150566056666667
750	C08637	426.386165	Taraxerol;Pseudotaraxasterol	Triterpenoids	+	12.71208333	0.004361206	0.006585499	0.012078702	0.00767513566666667	0.019570340	0.004555428	0.018330807	0.0141521916666667	0.012125150	0.018720424	0.019942560	0.016929378	0.004302152	0.026823542	0.015323295	0.0154829963333333
751	C14750;C14751	320.162375	alpha-Zearalenol;beta-Zearalenol	Macrolides and analogues	+	5.38755	0.020208436	0.037836569	0.048493228	0.0355127443333333	0.005934042	0.034347567	0.018604247	0.0196286186666667	0.038520685	0.042720234	0.061773968	0.047671629	0.056334569	0.030334258	0.043611013	0.0434266133333333
752	C03765;C10700	136.05243	4-Hydroxyphenylacetaldehyde;4'-Hydroxyacetophenone	Benzene and substituted derivatives;Phenols	+	10.57346667	0.03851499	0.01469936	0.01648136	0.0232319033333333	0.02076588	0.01905450	0.01828549	0.0193686233333333	0.03046406	0.02446365	0.01920723	0.0247116466666667	0.03563937	0.03649411	0.03605767	0.0360637166666667
753	C10291;C08362	254.05790999999999;254.22458	Alizarin 2-methyl ether;Palmitoleic acid	Anthraquinones;Fatty Acyls	+	7.379933333	0.003718131	0.002729570	0.001859472	0.00276905766666667	0.002327206	0.002786174	0.002728736	0.00261403866666667	0.002317618	0.001922601	0.002912073	0.00238409733333333	0.003890216	0.001022796	0.002487008	0.00246667333333333
754	C00267;C00795	180.06339	alpha-D-Glucose;D-Tagatose	Carbohydrates;Organooxygen compounds	+	0.755158333	0.4296950	0.3101207	0.2330344	0.324283366666667	0.1941260	0.2886152	0.3233335	0.268691566666667	0.3606958	0.3445516	0.3332568	0.346168066666667	0.3766860	0.2669542	0.3229875	0.322209233333333
755	C12634;C08639	610.15339	Kaempferol 3-O-beta-sophoroside;Cyanin	Flavonoids	+	6.828133333	0.032528671	0.023490922	0.022337377	0.02611899	0.008568156	0.002565796	0.004104618	0.00507952333333333	0.009364199	0.001650777	0.003267279	0.00476075166666667	0.008365147	0.020052897	0.014084708	0.014167584
756	C01766;C01765	154.135765	(-)-Borneol;(+)-Borneol	Monoterpenoids	+	3.423966667	0.005700094	0.004035514	0.004342163	0.00469259033333333	0.008208391	0.007320862	0.004511401	0.006680218	0.003678115	0.004517141	0.007108935	0.005101397	0.012280185	0.008657921	0.010507591	0.010481899
757	C11393;C16748	154.13576499999999;154.02661000000001	Alpha-Terpineol;Patulin	Monoterpenoids;Pyrans	+	3.456525	0.006514520	0.004035514	0.006936066	0.0058287	0.008208391	0.007320862	0.008359635	0.00796296266666667	0.003678115	0.004517141	0.007108935	0.005101397	0.012280185	0.008657921	0.010507591	0.010481899
758	C09320;C12128	274.084125	(+)-Afzelechin;(-)-Epiafzelechin	Flavonoids	+	1.091133333	0.008369524	0.012771676	0.024452574	0.0151979246666667	0.006646295	0.010912296	0.016131555	0.0112300486666667	0.005324745	0.006773875	0.009571858	0.00722349266666667	0.007731143	0.019909499	0.013690788	0.0137771433333333
759	C16979	422.20932499999998;422.08491500000002	Cedrelone;Isomangiferin	Triterpenoids;Xanthones	+	11.18419167	0.0078779594	0.0040248073	0.0064832941	0.00612868693333333	0.0082029002	0.0006130193	0.0118956662	0.0069038619	0.0119148125	0.0056282483	0.0130263594	0.0101898067333333	0.0182447691	0.0168306195	0.0175527493	0.0175427126333333
760	C01821;C10114	448.100565	Luteolin-6-C-glucoside;Orientin	Flavonoids	+	5.555133333	0.004938840	0.029518181	0.033568224	0.0226750816666667	0.002043801	0.003021964	0.018596857	0.00788754066666667	0.072882418	0.023647871	0.002756772	0.033095687	0.007959894	0.005208961	0.006613695	0.00659418333333333
761	C02283;C14495	470.33960999999999;470.37599499999999	Glycyrrhetinic acid;Eburicoic acid	Triterpenoids	+	10.57346667	0.0047473078	0.0007532126	0.0019131022	0.00247120753333333	0.0017051010	0.0062427720	0.0036884045	0.00387875916666667	0.0015578717	0.0003477128	0.0022290714	0.00137821863333333	0.0024174951	0.0017384779	0.0020852108	0.0020803946
762	C05852;C07271	152.04734500000001;152.120115	Ortho-Hydroxyphenylacetic acid;1,2-Epoxy-p-menth-8-ene	Benzene and substituted derivatives;Oxepanes	+	5.905741667	1.2026595	0.6983928	1.4638102	1.12162083333333	0.9971566	1.0092575	1.2727801	1.09306473333333	1.2885670	1.3617578	1.0318601	1.22739496666667	1.0851856	1.1007030	1.0927800	1.09288953333333
763	C06323;C06413	129.057849	Isoquinoline;Quinoline	Alkaloids;Quinolines and derivatives	+	6.126	0.05481142	0.03792970	0.04165017	0.0447970966666667	0.07067227	0.02826933	0.08137750	0.0601063666666667	0.06713463	0.04238330	0.04419183	0.0512365866666667	0.08097939	0.04928189	0.06546786	0.0652430466666667
764	C08620	594.158475	Cyanidin 3-rutinoside;Biorobin	Flavonoids	+	6.084166667	1.719092e-03	8.787566e-03	2.044377e-03	0.00418367833333333	1.163103e-03	8.366171e-04	6.560686e-03	0.0028534687	1.775822e-03	7.772353e-05	1.060568e-03	0.000971371176666667	8.480956e-04	4.950165e-03	2.855498e-03	0.0028845862
765	C19829	444.39673	Zeorin;Dammarenediol II	Triterpenoids	+	12.61713333	2.576956e-03	3.688848e-03	7.697951e-03	0.004654585	7.982872e-05	6.613936e-04	4.845812e-03	0.00186234477333333	7.593180e-05	3.578645e-03	4.125560e-03	0.00259337893333333	6.308075e-03	1.076683e-02	8.490031e-03	0.00852164533333333
766	C03033	339.095419	6-Hydroxy-5-methoxyindole glucuronide;5-Hydroxy-6-methoxyindole glucuronide	Organooxygen compounds	+	5.135816667	0.06429685	0.04269072	0.05835568	0.0551144166666667	0.14836918	0.07685400	0.11361959	0.11294759	0.04284387	0.06661087	0.11033092	0.0732618866666667	0.11991812	0.06705616	0.09404950	0.0936745933333333
767	C00450;C04092	127.063329	(S)-2,3,4,5-tetrahydropyridine-2-carboxylate;D-1-Piperideine-2-carboxylic acid	Carboxylic acids and derivatives;Pyridines and derivatives	+	1.740908333	0.17069288	0.13841116	0.09747491	0.135526316666667	0.29805615	0.09234689	0.16689731	0.185766783333333	0.54588013	0.08120819	0.47187270	0.36632034	0.12806883	0.21712186	0.17164820	0.17227963
768	C10263;C10403	283.178359	Amabiline;Supinine	Alkaloids	+	12.9902	0.1536073	0.1434936	0.3283246	0.208475166666667	0.2421314	0.2712015	0.2847570	0.266029966666667	0.2201863	0.1808795	0.3075775	0.236214433333333	0.2937704	0.1867335	0.2413907	0.240631533333333
769	C10408;C10409	381.215139	Symlandine;Symphytine	Alkaloids	+	13.00698333	0.003664556	0.006989880	0.006814613	0.00582301633333333	0.006276256	0.004541184	0.004245235	0.00502089166666667	0.007171260	0.002734319	0.011557533	0.00715437066666667	0.004826572	0.007681171	0.006223512	0.00624375166666667
770		428.36543	7-Oxo-beta-sitosterol;6beta-Hydroxystigmast-4-en-3-one	Steroids and steroid derivatives	+	13.54405	0.013534963	0.014594199	0.014907183	0.0143454483333333	0.012785453	0.011118229	0.008516215	0.0108066323333333	0.015985399	0.019701097	0.010687541	0.0154580123333333	0.014317813	0.020707861	0.017444878	0.017490184
771		528.19955	Physalin L;Physalin O	Steroids and steroid derivatives	+	12.38601667	0.02384435	0.01549985	0.01021775	0.01652065	0.02877465	0.02114542	0.01010350	0.0200078566666667	0.01595987	0.02455782	0.03289505	0.0244709133333333	0.01374050	0.02055106	0.01707335	0.0171216366666667
772	C03033	298.06887;298.105255	Benzoyl glucuronide (Benzoic acid);2-Phenylethanol glucuronide	Organooxygen compounds	+	12.06715	1.288576e-02	1.018159e-02	2.251649e-02	0.0151946133333333	9.930677e-03	5.986403e-05	6.524853e-03	0.00550513134333333	1.207720e-02	6.139032e-03	7.702893e-03	0.00863970833333333	1.029561e-02	1.097352e-02	1.062736e-02	0.0106321633333333
773	C00407;C00123	131.094629	L-Isoleucine;L-Leucine	Amino acid and derivatives	+	1.779341667	0.06752090	0.02092617	0.01804715	0.0354980733333333	0.01900236	0.07513209	0.01907426	0.0377362366666667	0.03474212	0.05579643	0.03289373	0.0411440933333333	0.06091286	0.05185661	0.05648111	0.05641686
774	C01744;C01198	166.062995	Phloretic acid;Ethylparaben;3-(2-Hydroxyphenyl)propanoic acid	Phenols;Phenylpropanoic acids	+	2.840438889	0.1481454	0.1473163	0.1557901	0.150417266666667	0.1435666	0.2377508	0.1403311	0.173882833333333	0.1305935	0.1054894	0.2006771	0.145586666666667	0.1907106	0.1825362	0.1867105	0.186652433333333
775	C16538;C07326;C12621;C00811	164.06847500000001;164.04734500000001	1,5-Anhydro-D-glucitol;trans-3-Hydroxycinnamic acid;p-Hydroxy-cinnamic acid	Alcohols and polyols;Phenylpropanoids	+	5.0678	0.059661959	0.035590314	0.044812526	0.0466882663333333	0.004226955	0.005144348	0.093365949	0.0342457506666667	0.072152104	0.049477435	0.005382286	0.042337275	0.033030510	0.005126863	0.019375515	0.0191776293333333
776		328.24023;328.09469000000001	Neogrifolin;Grifolin;Ugaxanthone	Phenols;Xanthones	+	13.79578333	0.006189366	0.003207138	0.002888013	0.004094839	0.006827346	0.002614353	0.002686668	0.004042789	0.007811827	0.002382710	0.003038168	0.00441090166666667	0.012359576	0.003260341	0.007906753	0.00784222333333333
777	C17460	472.28249;472.35525999999999	Macrocarpal B;Macrocarpal H;Alisol B	Sesquiterpenoids;Triterpenoids	+	10.55685	5.654225e-03	4.471299e-03	2.358201e-03	0.00416124166666667	1.570546e-03	3.679560e-03	7.348988e-05	0.00177453196	3.106632e-03	7.818987e-03	1.089791e-02	0.00727450966666667	9.505264e-03	2.525873e-03	6.089813e-03	0.00604031666666667
778	C00712;C08367;C08363	282.25588	Oleic acid;Vaccenic acid;Petroselinic acid	Fatty Acyls	+	13.0279	4.437334	4.565142	8.594184	5.86555333333333	6.135063	6.682648	7.684650	6.83412033333333	5.030512	4.216531	8.399809	5.882284	6.342665	5.652329	6.004845	5.99994633333333
