# Supplementary material for: Widely Targeted Metabolomics Analysis to Reveal Transformation Mechanism of Cistanche Deserticola Active Compounds During Steaming and Drying Processes
Source: Front Nutr. 2021 Oct 14;8:742511. doi: 10.3389/fnut.2021.742511 (PMC8551385; doi:10.3389/fnut.2021.742511)
Supplement: Supplementary file 3 [file Data_Sheet_2.XLSX]

## Sheet: B vs A
Supplementary Table S2-1. The enrichment results of differential metabolites in fresh vs steamed group.
Query	Match	HMDB	PubChem	KEGG	Comment
D-tartaric acid	NA	NA	NA	NA	0
Indole-3-carboxaldehyde	Inosine	HMDB0000195	6021	C00294	1
p-Aminobenzoate	p-Aminobenzoic acid	HMDB0001392	978	C00568	1
Trimethoprim	Trimethoprim	HMDB0014583	5578	C01965	1
Cyanidin	Cyanidin	HMDB0002708	68247	C05905	1
(-)-Sativan	Sativan	HMDB0030521	596401	C10526	1
2-Hydroxyethanesulfonate	2-Hydroxyethanesulfonate	HMDB0003903	7866	C05123	1
Ginkgolic acid C17:1	NA	NA	NA	NA	0
1-Methy-L-histidine	NA	NA	NA	NA	0
Leukoaminochrome	Leukoaminochrome	HMDB0012992	147311	C17756	1
3-(3,4-Dihydroxy-5-methoxy)-2-propenoic acid	3-(3,4-Dihydroxy-5-methoxy)-2-propenoic acid	HMDB0035484	446834	C05619	1
5-Deoxyadenosine	NA	NA	NA	NA	0
Cordycepin	NA	NA	NA	NA	0
9-Methoxy-alpha-lapachone	NA	NA	NA	NA	0
Asp-Phe methyl ester	NA	NA	NA	NA	0
Uracil	Uracil	HMDB0000300	1174	C00106	1
Fisetin	NA	NA	NA	NA	0
Adenosine 2,3-cyclic phosphate	NA	NA	NA	NA	0
beta-Nicotinamide mononucleotide	Nicotinamide ribotide	HMDB0000229	14180	C00455	1
Guanosine 3,5-cyclic monophosphate	NA	NA	NA	NA	0
Chlorogenic acid	Chlorogenic acid	HMDB0003164	1794427	C00852	1
Nicotinamide	Niacinamide	HMDB0001406	936	C00153	1
Tabernanthine	NA	NA	NA	NA	0
p-Cymene	p-Cymene	HMDB0005805	7463	C06575	1
Troxeruti	NA	NA	NA	NA	0
indolin-2-one	NA	NA	NA	NA	0
(+)-Bicuculline	NA	NA	NA	NA	0
Cleomiscosin A	NA	NA	NA	NA	0
Calystegine B2	NA	NA	NA	NA	0
Tangeretin	NA	NA	NA	NA	0
Isoquercitrin	Quercetin 3-glucoside	HMDB0037362	5280804	C05623	1
N-p-Coumaroyl putrescine	NA	NA	NA	NA	0
Gemcitabine	Gemcitabine	HMDB0014584	60750	C07650	1
N6-Acetyl-L-lysine	N6-Acetyl-L-lysine	HMDB0000206	92832	C02727	1
L-Phenylalanine	L-Phenylalanine	HMDB0000159	6140	C00079	1
Furanodiene	NA	NA	NA	NA	0
6-Phosphogluconic acid	6-Phosphogluconic acid	HMDB0001316	91493	C00345	1
trans-3,5-Dimethoxy-4-hydroxy cinnamaldehydee	NA	NA	NA	NA	0
Podophyllotoxinone	NA	NA	NA	NA	0
Acarbose	Acarbose	HMDB0014429	441184	C06802	1
Dalbergin	NA	NA	NA	NA	0
Citronellyl acetate	Citronellyl acetate	HMDB0034844	6708682	NA	1
Riboflavine	Riboflavin	HMDB0000244	493570	C00255	1
O-Succinyl-L-homoserine	O-Succinyl-L-homoserine	METPA0134	NA	C01118	1
17a-Hydroxypregnenolone	17a-Hydroxypregnenolone	HMDB0000363	91451	C05138	1
Kaempferol 3-O-beta-sophoroside	NA	NA	NA	NA	0
1-Aminocyclopropanecarboxylic acid	1-Aminocyclopropanecarboxylic acid	HMDB0036458	535	C01234	1

## Sheet: C vs B
Supplementary Table S2-2. The enrichment results of differential metabolites in steamed vs steamed after drying group.
Query	Match	HMDB	PubChem	KEGG	Comment
Deoxycytidine	Deoxycytidine	HMDB0000014	13711	C00881	1
Betaine aldehyde	Betaine aldehyde	HMDB0001252	249	C00576	1
Cyanidin	Cyanidin	HMDB0002708	68247	C05905	1
N,N-Dimethylglycine	Dimethylglycine	HMDB0000092	673	C01026	1
Terpinolene	NA	NA	NA	NA	0
Coniferylaldehyde	NA	NA	NA	NA	0
(R)-Menthofuran	NA	NA	NA	NA	0
Cedeodarin	NA	NA	NA	NA	0
Erucic acid	Erucic acid	HMDB0002068	5281116	C08316	1
Nicotinamide	Niacinamide	HMDB0001406	936	C00153	1
6(1H)-Azulenone, 2,3-dihydro-1,4-dimethyl	NA	NA	NA	NA	0
2-Deoxyuridine	Deoxyuridine	HMDB0000012	13712	C00526	1
Methyl gallate	NA	NA	NA	NA	0
Zingerone	Zingerone	HMDB0032590	31211	C17497	1
Nicotinurate	Nicotinuric acid	HMDB0003269	68499	C05380	1
4-Prenyloxyresveratrol	NA	NA	NA	NA	0
Isatidine	NA	NA	NA	NA	0
DL-alpha-Tocopherylacetate	NA	NA	NA	NA	0
Kadsurin A	NA	NA	NA	NA	0
Isoquercitrin	Quercetin 3-glucoside	HMDB0037362	5280804	C05623	1
Verbascoside	Acteoside	HMDB0034843	5459010	C10501	1
Gemcitabine	Gemcitabine	HMDB0014584	60750	C07650	1
4-Methyl-5-thiazoleethanol	5-(2-Hydroxyethyl)-4-methylthiazole	HMDB0032985	1136	C04294	1
N-Methylcoclaurine	NA	NA	NA	NA	0
Furanodiene	NA	NA	NA	NA	0
L-Kynurenine	L-Kynurenine	HMDB0000684	161166	C00328	1
Neoglycyrol	Glycyrol	HMDB0033882	5320083	C16968	1
10-Gingerol	Gingerol	HMDB0005783	3473	C10462	1
Rebaudioside B	Rebaudioside B	HMDB0034949	13370036	NA	1
Tripdiolide	NA	NA	NA	NA	0

## Sheet: C vs A
Supplementary Table S2-3. The enrichment results of differential metabolites in fresh vs steamed after drying group.
Query	Match	HMDB	PubChem	KEGG	Comment
Glutaric acid	Glutaric acid	HMDB0000661	743	C00489	1
Indole-3-carboxaldehyde	Inosine	HMDB0000195	6021	C00294	1
Orsellinic acid	NA	NA	NA	NA	0
Argininosuccinate	Argininosuccinic acid	HMDB0000052	16950	C03406	1
2-Chloro-DL-Phenylalanine	NA	NA	NA	NA	0
Betaine aldehyde	Betaine aldehyde	HMDB0001252	249	C00576	1
Trimethoprim	Trimethoprim	HMDB0014583	5578	C01965	1
Cyanidin	Cyanidin	HMDB0002708	68247	C05905	1
Demethoxycapillarisin	NA	NA	NA	NA	0
(-)-Sativan	Sativan	HMDB0030521	596401	C10526	1
Phenylacetonitrile	Benzeneacetonitrile	HMDB0034171	8794	C16074	1
N,N-Dimethylglycine	Dimethylglycine	HMDB0000092	673	C01026	1
Ginkgolic acid C17:1	NA	NA	NA	NA	0
4-Isopropylbenzaldehyde	Cuminaldehyde	HMDB0002214	326	C06577	1
Leukoaminochrome	Leukoaminochrome	HMDB0012992	147311	C17756	1
trans-Caryophyllene	beta-Caryophyllene	HMDB0036792	5322111	C09629	1
Coniferylaldehyde	NA	NA	NA	NA	0
Methyl jasmonate	Methyl jasmonate	HMDB0036583	5367719	C11512	1
5-Deoxyadenosine	NA	NA	NA	NA	0
Cordycepin	NA	NA	NA	NA	0
17alpha-Estradiol	NA	NA	NA	NA	0
6-Gingerol	Gingerol	HMDB0005783	3473	C10462	1
Asp-Phe methyl ester	NA	NA	NA	NA	0
Robinetin	NA	NA	NA	NA	0
Simiarenol	NA	NA	NA	NA	0
Germanicol	NA	NA	NA	NA	0
(R)-Menthofuran	NA	NA	NA	NA	0
20-HETE	20-Hydroxyeicosatetraenoic acid	HMDB0005998	5283157	C14748	1
17-Hydroxyprogesterone	17-Hydroxyprogesterone	HMDB0000374	6238	C01176	1
beta-Nicotinamide mononucleotide	Nicotinamide ribotide	HMDB0000229	14180	C00455	1
Chlorogenic acid	Chlorogenic acid	HMDB0003164	1794427	C00852	1
Nicotinamide	Niacinamide	HMDB0001406	936	C00153	1
Traumatic acid	Traumatic acid	HMDB0000933	5283028	C16308	1
p-Cymene	p-Cymene	HMDB0005805	7463	C06575	1
Atropaldehyde	NA	NA	NA	NA	0
Troxeruti	NA	NA	NA	NA	0
beta-Alanine	Beta-Alanine	HMDB0000056	239	C00099	1
Theobromine	Theobromine	HMDB0002825	5429	C07480	1
indolin-2-one	NA	NA	NA	NA	0
Scoparone	Scoparone	HMDB0030818	8417	C09311	1
Isatidine	NA	NA	NA	NA	0
Cheilanthifoline	NA	NA	NA	NA	0
Tangeretin	NA	NA	NA	NA	0
D-Arabinose 5-phosphate	D-Arabinose 5-phosphate	HMDB0011734	188324	C01112	1
Hesperetin 7-O-glucoside	Hesperetin 7-glucoside	HMDB0030747	47205720	NA	1
Isoacteoside	NA	NA	NA	NA	0
1-Acetoxychavicol acetate	NA	NA	NA	NA	0
N-p-Coumaroyl putrescine	NA	NA	NA	NA	0
N6-Acetyl-L-lysine	N6-Acetyl-L-lysine	HMDB0000206	92832	C02727	1
L-Phenylalanine	L-Phenylalanine	HMDB0000159	6140	C00079	1
4-Methyl-5-thiazoleethanol	5-(2-Hydroxyethyl)-4-methylthiazole	HMDB0032985	1136	C04294	1
Proline betaine	Proline betaine	HMDB0004827	7016563	C10172	1
N-Methylcoclaurine	NA	NA	NA	NA	0
6-Phosphogluconic acid	6-Phosphogluconic acid	HMDB0001316	91493	C00345	1
Primin	NA	NA	NA	NA	0
NG,NG-Dimethylarginine dihydrochloride	NA	NA	NA	NA	0
Rebaudioside B	Rebaudioside B	HMDB0034949	13370036	NA	1
Wogonin	NA	NA	NA	NA	0
Xanthosine	Xanthosine	HMDB0000299	64959	C01762	1
Protocatechuic acid	Protocatechuic acid	HMDB0001856	72	C00230	1
Dehydroepiandrosterone	Dehydroepiandrosterone	HMDB0000077	9860744	C01227	1
4-Hydroxy-3-(3-methyl-2-butenyl)acetophenone	4-Hydroxy-3-(3-methyl-2-butenyl)acetophenone	HMDB0030770	442916	C10702	1
5,6-Dihydroxyindole	5,6-Dihydroxyindole	HMDB0004058	114683	C05578	1
3-Ethoxy-4-hydroxybenzaldehyde	Ethyl vanillin	HMDB0029665	8467	NA	1
Kaempferol 3-O-beta-sophoroside	NA	NA	NA	NA	0
